# Supplementary material for: Breeding histories and selection criteria for oilseed rape in Europe and China identified by genome wide pedigree dissection
Source: Sci Rep. 2017 May 15;7:1916. doi: 10.1038/s41598-017-02188-z (PMC5432491; doi:10.1038/s41598-017-02188-z)
Supplement: Supplementary file 1 — Supplementary Dataset 1 [file 41598_2017_2188_MOESM1_ESM.xls]

## Sheet: Supplementary Table 1
Title: Breeding histories and selection criteria for oilseed rape in Europe and China identified by genome wide pedigree dissection
Authors: Xiaohua Wang1,2, Yan Long1,3, Nian Wang4, Jun Zou1, Guangda Ding1,2, Martin R. Broadley5, Philip J. White6,7, Pan Yuan1,2, Qianwen Zhang1,2, Ziliang Luo1, Peifa Liu1, Hua Zhao4, Ying Zhang1,2, Hongmei Cai2, Graham J. King1,8, Fangsen Xu1,2, Jinling Meng1, Lei Shi1,2 ⃰
Supplementary Table S3. The SNP markers of the 60K Brassica Infinium SNP array and the markers mapped on the genome of cv. darmor-bzh (Brassica napus L.)
No. SNP Markers	Name of SNP markers		Position of SNP mapped on the genome of Darmor-bzh
			Darmor id	start	end	Position
1	Bn-A01-p10000230		Ann_random	12899334	12899383	12899334
2	Bn-A01-p1000115		A01	617807	617758	617758
3	Bn-A01-p1001022		A01	618612	618661	618612
4	Bn-A01-p10013185
5	Bn-A01-p10026020		Ann_random	14674587	14674636	14674587
6	Bn-A01-p10027328		Ann_random	14675995	14675946	14675946
7	Bn-A01-p10031169		Ann_random	14680087	14680136	14680087
8	Bn-A01-p10036602		Ann_random	14686496	14686447	14686447
9	Bn-A01-p100441		A01	2469015	2468966	2468966
10	Bn-A01-p10059043		Cnn_random	8399472	8399521	8399472
11	Bn-A01-p100693		A01	2469166	2469215	2469166
12	Bn-A01-p10069493
13	Bn-A01-p10071456		Ann_random	14718276	14718227	14718227
14	Bn-A01-p10071903		Ann_random	14718722	14718673	14718673
15	Bn-A01-p101021		A01	2469597	2469548	2469548
16	Bn-A01-p10105499		A01	8689461	8689510	8689461
17	Bn-A01-p101094		A01	2469570	2469619	2469570
18	Bn-A01-p1012990		A01	631918	631967	631918
19	Bn-A01-p101451		A01	2469927	2469976	2469927
20	Bn-A01-p10166739
21	Bn-A01-p10181972		A01	8782994	8782945	8782945
22	Bn-A01-p101879
23	Bn-A01-p101943		A01	2470521	2470472	2470472
24	Bn-A01-p102158
25	Bn-A01-p102187
26	Bn-A01-p102249
27	Bn-A01-p10231780		A01	8827995	8828044	8827995
28	Bn-A01-p10234366		A01	8830366	8830317	8830317
29	Bn-A01-p10238825
30	Bn-A01-p10242217
31	Bn-A01-p10242298
32	Bn-A01-p10246312
33	Bn-A01-p10249225		A01	8852258	8852209	8852209
34	Bn-A01-p10250255		A01	8853287	8853238	8853238
35	Bn-A01-p10251052		A01	8854084	8854035	8854035
36	Bn-A01-p10257919		A01	8861407	8861358	8861358
37	Bn-A01-p1026631		A01_random	24061	24012	24012
38	Bn-A01-p10268662		C01	14512714	14512665	14512665
39	Bn-A01-p10278752		A01	8903984	8904033	8903984
40	Bn-A01-p10285074		A01	8910769	8910720	8910720
41	Bn-A01-p1029558		A01_random	21145	21096	21096
42	Bn-A01-p1029668		A01_random	21035	20986	20986
43	Bn-A01-p10297732		A01	8929213	8929262	8929213
44	Bn-A01-p10299187		A01	8930684	8930733	8930684
45	Bn-A01-p10340159
46	Bn-A01-p10340283
47	Bn-A01-p10340829
48	Bn-A01-p10343401		C09	43428138	43428089	43428089
49	Bn-A01-p10344498		C09	43429235	43429186	43429186
50	Bn-A01-p10345430		C09	43430167	43430118	43430118
51	Bn-A01-p10346546		C09	43431285	43431236	43431236
52	Bn-A01-p10354645		Ann_random	26778333	26778284	26778284
53	Bn-A01-p10392909
54	Bn-A01-p10398937
55	Bn-A01-p10399077		Ann_random	16583161	16583112	16583112
56	Bn-A01-p10406165
57	Bn-A01-p10410665
58	Bn-A01-p10415035		Ann_random	45121813	45121862	45121813
59	Bn-A01-p1041947		A01_random	6432	6481	6432
60	Bn-A01-p10426647
61	Bn-A01-p10426714		A01_random	549167	549118	549118
62	Bn-A01-p10427300		A01_random	549647	549696	549647
63	Bn-A01-p10457944		A01	9436703	9436654	9436654
64	Bn-A01-p1045881		A01_random	2354	2305	2305
65	Bn-A01-p10493092		A01	9471457	9471506	9471457
66	Bn-A01-p10499882		A01	9484755	9484804	9484755
67	Bn-A01-p10513529		A07	7462176	7462127	7462127
68	Bn-A01-p10518110		A07_random	430162	430211	430162
69	Bn-A01-p10523194		A07	7475338	7475387	7475338
70	Bn-A01-p10523264		A07	7475408	7475457	7475408
71	Bn-A01-p10523833		A07	7475977	7476026	7475977
72	Bn-A01-p10525172
73	Bn-A01-p10525357		A07	7480395	7480346	7480346
74	Bn-A01-p10525805		A07	7480844	7480795	7480795
75	Bn-A01-p10526054		A07	7480993	7481042	7480993
76	Bn-A01-p10526561		A07	7481498	7481547	7481498
77	Bn-A01-p10543102		A07	7493478	7493429	7493429
78	Bn-A01-p10550486
79	Bn-A01-p10559083		A07	7526788	7526837	7526788
80	Bn-A01-p1056386
81	Bn-A01-p10590357		A01	9511156	9511107	9511107
82	Bn-A01-p10611800
83	Bn-A01-p1062520		A01	647698	647649	647649
84	Bn-A01-p10636637		A01	9549726	9549775	9549726
85	Bn-A01-p10636994		A01	9550082	9550131	9550082
86	Bn-A01-p10638747		A01	9551922	9551873	9551873
87	Bn-A01-p10639421		A01	9552593	9552544	9552544
88	Bn-A01-p10640093
89	Bn-A01-p10640881		A01	9554128	9554177	9554128
90	Bn-A01-p10641656
91	Bn-A01-p1067371		A01	652819	652868	652819
92	Bn-A01-p10693617		A01	9609338	9609387	9609338
93	Bn-A01-p10693623		A01	9609444	9609395	9609395
94	Bn-A01-p10720611		A01	9633909	9633958	9633909
95	Bn-A01-p1073387		A01	658783	658832	658783
96	Bn-A01-p10740084		A01	9654047	9654096	9654047
97	Bn-A01-p10786043
98	Bn-A01-p108136		A01	2489604	2489555	2489555
99	Bn-A01-p108225		A01	2489693	2489644	2489644
100	Bn-A01-p10835605		Ann_random	14349560	14349609	14349560
101	Bn-A01-p10838493		Ann_random	43651686	43651735	43651686
102	Bn-A01-p10853026
103	Bn-A01-p10859527		A01	9008922	9008971	9008922
104	Bn-A01-p10876307
105	Bn-A01-p10889788		A01	8978817	8978768	8978768
106	Bn-A01-p1089109		A01	687388	687339	687339
107	Bn-A01-p10916044		A01_random	593802	593851	593802
108	Bn-A01-p1091610
109	Bn-A01-p10926129		A01	9032426	9032377	9032377
110	Bn-A01-p10933947		A01	9038421	9038470	9038421
111	Bn-A01-p10934377		A01	9038951	9038902	9038902
112	Bn-A01-p10938883
113	Bn-A01-p10939144		A01	9043714	9043665	9043665
114	Bn-A01-p10945930		A01	9046645	9046596	9046596
115	Bn-A01-p1095733		A01	695538	695489	695489
116	Bn-A01-p10963536		A01	9073569	9073520	9073520
117	Bn-A01-p10991782		A01	9094131	9094082	9094082
118	Bn-A01-p11011196
119	Bn-A01-p1104187		A01	700591	700542	700542
120	Bn-A01-p11052248		A01	9167311	9167262	9167262
121	Bn-A01-p11054015
122	Bn-A01-p11077627		A01	9180445	9180494	9180445
123	Bn-A01-p11078406
124	Bn-A01-p11091663
125	Bn-A01-p11091816		A01	9184237	9184286	9184237
126	Bn-A01-p11108443		A01	9200854	9200903	9200854
127	Bn-A01-p11119985
128	Bn-A01-p11120400		A01	9206479	9206528	9206479
129	Bn-A01-p11120493
130	Bn-A01-p11137395		A01	9216716	9216765	9216716
131	Bn-A01-p11142752		A01	9218530	9218481	9218481
132	Bn-A01-p11163785		A01	9233249	9233298	9233249
133	Bn-A01-p11163980		A01	9233544	9233495	9233495
134	Bn-A01-p11174997		A01_random	569194	569145	569145
135	Bn-A01-p1119894		A01	717103	717054	717054
136	Bn-A01-p11206467		A01	9274257	9274306	9274257
137	Bn-A01-p11233207		A01	9297660	9297709	9297660
138	Bn-A01-p11234159		A01	9298599	9298648	9298599
139	Bn-A01-p11238778
140	Bn-A01-p11249993		A01	9312577	9312528	9312528
141	Bn-A01-p11253272		A01	9317246	9317197	9317197
142	Bn-A01-p1125565		A01	723059	723010	723010
143	Bn-A01-p1126874		A01	724120	724071	724071
144	Bn-A01-p11273927		A01	9340767	9340816	9340767
145	Bn-A01-p11284636		A01	9362678	9362727	9362678
146	Bn-A01-p11302783		A01	9389272	9389223	9389223
147	Bn-A01-p11306490		A01	9392876	9392925	9392876
148	Bn-A01-p11309186		A01	9395672	9395623	9395623
149	Bn-A01-p11324370
150	Bn-A01-p1132885		A01	730012	730061	730012
151	Bn-A01-p11330661
152	Bn-A01-p1133447		A01	730574	730623	730574
153	Bn-A01-p11336370		Ann_random	35825643	35825594	35825594
154	Bn-A01-p11347791		A01	9681280	9681231	9681231
155	Bn-A01-p11355643
156	Bn-A01-p11407167		A01	9751552	9751503	9751503
157	Bn-A01-p11434769		A01	9788030	9788079	9788030
158	Bn-A01-p11441851
159	Bn-A01-p11444689		A01	9797101	9797052	9797052
160	Bn-A01-p1145674		A01	749150	749101	749101
161	Bn-A01-p11459295
162	Bn-A01-p11462315
163	Bn-A01-p11469596		A01	9817372	9817421	9817372
164	Bn-A01-p11469992		A01	9817868	9817819	9817819
165	Bn-A01-p11471489
166	Bn-A01-p11479565		A01	9826950	9826999	9826950
167	Bn-A01-p11480814		A01	9831885	9831934	9831885
168	Bn-A01-p11483435
169	Bn-A01-p1148760		A01	752391	752440	752391
170	Bn-A01-p11492050		A01	9851877	9851926	9851877
171	Bn-A01-p1149351		A01	753082	753033	753033
172	Bn-A01-p1149698		A01	753329	753378	753329
173	Bn-A01-p1150857		A01	754588	754539	754539
174	Bn-A01-p1151961		A01	755595	755644	755595
175	Bn-A01-p1152123		A01	755757	755806	755757
176	Bn-A01-p1152359		A01	755995	756044	755995
177	Bn-A01-p1152369		A01	756105	756056	756056
178	Bn-A01-p11543126
179	Bn-A01-p11543191		A01_random	652765	652716	652716
180	Bn-A01-p11559064		Ann_random	38288184	38288233	38288184
181	Bn-A01-p11560385		Ann_random	38286963	38286914	38286914
182	Bn-A01-p1156081
183	Bn-A01-p1156979		A01	760706	760657	760657
184	Bn-A01-p1158564
185	Bn-A01-p11613721
186	Bn-A01-p11639506		Cnn_random	16148656	16148607	16148607
187	Bn-A01-p11639917
188	Bn-A01-p11641669		Cnn_random	16150723	16150772	16150723
189	Bn-A01-p11642664		Cnn_random	16151715	16151764	16151715
190	Bn-A01-p11642677
191	Bn-A01-p11642772		Cnn_random	16151823	16151872	16151823
192	Bn-A01-p11642789		Cnn_random	16151940	16151891	16151891
193	Bn-A01-p11652789		Cnn_random	16161212	16161163	16161163
194	Bn-A01-p11653461		Cnn_random	16161784	16161833	16161784
195	Bn-A01-p11702957		A01	9984848	9984799	9984799
196	Bn-A01-p1170567
197	Bn-A01-p11727190
198	Bn-A01-p11741112		A08	332414	332365	332365
199	Bn-A01-p11744233
200	Bn-A01-p1175428		A01	774609	774560	774560
201	Bn-A01-p11807124		A01	10121123	10121074	10121074
202	Bn-A01-p11808121		A01	10122226	10122177	10122177
203	Bn-A01-p11817698		A01	10131793	10131744	10131744
204	Bn-A01-p11818901		A01	10132895	10132944	10132895
205	Bn-A01-p11825880
206	Bn-A01-p11830957		A01	10142551	10142600	10142551
207	Bn-A01-p1187868		A01	786625	786674	786625
208	Bn-A01-p1188004		A01	786861	786812	786812
209	Bn-A01-p1188928		A01	787405	787454	787405
210	Bn-A01-p1190844		A01	789390	789341	789341
211	Bn-A01-p1192928		A01	791458	791409	791409
212	Bn-A01-p11933		Ann_random	18864973	18865022	18864973
213	Bn-A01-p11938379		A01	10271130	10271081	10271081
214	Bn-A01-p11939834
215	Bn-A01-p1194009		A01	792433	792482	792433
216	Bn-A01-p11947255		A01	10281137	10281088	10281088
217	Bn-A01-p11951605		A01	10290287	10290336	10290287
218	Bn-A01-p11954334
219	Bn-A01-p11955645		A01	10294326	10294375	10294326
220	Bn-A01-p11965733
221	Bn-A01-p11991521		A05_random	784221	784172	784172
222	Bn-A01-p11992281		A05_random	784812	784861	784812
223	Bn-A01-p11993589		A05_random	786222	786173	786173
224	Bn-A01-p11996408		A05_random	787527	787478	787478
225	Bn-A01-p11996672		A05_random	787692	787741	787692
226	Bn-A01-p120225		A01	2501623	2501672	2501623
227	Bn-A01-p12066369
228	Bn-A01-p12077110		Ann_random	11296303	11296254	11296254
229	Bn-A01-p12081177		Ann_random	11275304	11275353	11275304
230	Bn-A01-p1208515
231	Bn-A01-p12098080		Ann_random	11259090	11259139	11259090
232	Bn-A01-p12136794
233	Bn-A01-p12136908
234	Bn-A01-p12138089		A01	10335550	10335501	10335501
235	Bn-A01-p12145148		A01	10351992	10351943	10351943
236	Bn-A01-p12158810		Ann_random	30221323	30221372	30221323
237	Bn-A01-p12178646		A01	10388678	10388629	10388629
238	Bn-A01-p12179784		A01	10389714	10389763	10389714
239	Bn-A01-p12192020		A01	10399258	10399307	10399258
240	Bn-A01-p12206449		A01	10404402	10404353	10404353
241	Bn-A01-p1220904		A01	818622	818671	818622
242	Bn-A01-p12221698		A01	10406795	10406844	10406795
243	Bn-A01-p12222100
244	Bn-A01-p12222728
245	Bn-A01-p12222806		A01	10407939	10407988	10407939
246	Bn-A01-p12224872		A01	10409951	10410000	10409951
247	Bn-A01-p12233209
248	Bn-A01-p12237534		A01	10421840	10421791	10421791
249	Bn-A01-p12257699		A01	10446611	10446562	10446562
250	Bn-A01-p12262504
251	Bn-A01-p1226475		A01	824190	824239	824190
252	Bn-A01-p1227000		A01	824715	824764	824715
253	Bn-A01-p1227023		A01	824840	824791	824791
254	Bn-A01-p12302708		A01	10487948	10487997	10487948
255	Bn-A01-p12302861
256	Bn-A01-p12305025		A01	10489656	10489607	10489607
257	Bn-A01-p12305828
258	Bn-A01-p12306195
259	Bn-A01-p12308897		A01	10492442	10492491	10492442
260	Bn-A01-p12309767		A01	10493401	10493352	10493352
261	Bn-A01-p12314813		A01	10498975	10499024	10498975
262	Bn-A01-p1232064		A01	830140	830189	830140
263	Bn-A01-p12350104
264	Bn-A01-p12352518
265	Bn-A01-p1235334		A01	833454	833503	833454
266	Bn-A01-p1236927		A01	839456	839407	839407
267	Bn-A01-p12380936		A01	10569904	10569855	10569855
268	Bn-A01-p12387882
269	Bn-A01-p12391243		A01	10587384	10587335	10587335
270	Bn-A01-p12399796		A01	10605559	10605608	10605559
271	Bn-A01-p12400477		A01	10606339	10606290	10606290
272	Bn-A01-p12427149		A01	10633866	10633915	10633866
273	Bn-A01-p12454306		A01	10662592	10662641	10662592
274	Bn-A01-p12456089		A01	10666592	10666543	10666543
275	Bn-A01-p1247899		A01	848380	848429	848380
276	Bn-A01-p1248141		A01	848622	848671	848622
277	Bn-A01-p12484368		A01	10692123	10692074	10692074
278	Bn-A01-p1249847		A01	850437	850388	850388
279	Bn-A01-p1250595		A01	851225	851176	851176
280	Bn-A01-p12510328		A01	10725313	10725264	10725264
281	Bn-A01-p12510566		A01	10725551	10725502	10725502
282	Bn-A01-p12516944		A01	10691003	10691052	10691003
283	Bn-A01-p12522369		A01	10741020	10741069	10741020
284	Bn-A01-p1252553
285	Bn-A01-p12533991
286	Bn-A01-p12535269		A01	10746022	10745973	10745973
287	Bn-A01-p12535612		A01	10746369	10746320	10746320
288	Bn-A01-p12539479		A01	10751033	10751082	10751033
289	Bn-A01-p12539655		A01	10751212	10751261	10751212
290	Bn-A01-p12539953		A01	10751510	10751559	10751510
291	Bn-A01-p12543678		A01	10755575	10755624	10755575
292	Bn-A01-p12544054		A01	10756064	10756015	10756015
293	Bn-A01-p12550092		A02_random	471561	471512	471512
294	Bn-A01-p12560952		A01	10769470	10769519	10769470
295	Bn-A01-p12577268		A01	10778547	10778596	10778547
296	Bn-A01-p12580778		A01	10789534	10789583	10789534
297	Bn-A01-p12591168		A01	10813710	10813661	10813661
298	Bn-A01-p12593173		A01	10815694	10815645	10815645
299	Bn-A01-p12593802
300	Bn-A01-p1261017
301	Bn-A01-p12618357		A01	10868565	10868516	10868516
302	Bn-A01-p12622123		A01	10872462	10872511	10872462
303	Bn-A01-p12625892		A01	10876447	10876398	10876398
304	Bn-A01-p12653338		A01	10904939	10904988	10904939
305	Bn-A01-p12665045		A01	10918449	10918498	10918449
306	Bn-A01-p12665250		A01	10918654	10918703	10918654
307	Bn-A01-p12672899		A01	10929297	10929346	10929297
308	Bn-A01-p12734805		A01	10993585	10993536	10993536
309	Bn-A01-p1275284		A01	873175	873224	873175
310	Bn-A01-p1276486		A01	874388	874437	874388
311	Bn-A01-p1276504
312	Bn-A01-p12774270
313	Bn-A01-p12823550		A01	11069468	11069419	11069419
314	Bn-A01-p12926196		A01	11192101	11192052	11192052
315	Bn-A01-p1296503		A01	899362	899411	899362
316	Bn-A01-p1314194		A01	915501	915452	915452
317	Bn-A01-p1314440		A01	915647	915696	915647
318	Bn-A01-p1320368
319	Bn-A01-p13239976		Ann_random	3455037	3455086	3455037
320	Bn-A01-p1324586
321	Bn-A01-p13622238		A07	407284	407235	407235
322	Bn-A01-p13709801		A01	11278891	11278842	11278842
323	Bn-A01-p1372430		A01	973485	973534	973485
324	Bn-A01-p1373104		A01	974259	974210	974210
325	Bn-A01-p1373239		A01	974394	974345	974345
326	Bn-A01-p1373827		A01	974885	974934	974885
327	Bn-A01-p1373838
328	Bn-A01-p1373965		A01	975127	975078	975078
329	Bn-A01-p1376589		A01	977702	977751	977702
330	Bn-A01-p13775817		A01	11334852	11334901	11334852
331	Bn-A01-p137814		A01	2518737	2518688	2518688
332	Bn-A01-p137869		A01	2518692	2518741	2518692
333	Bn-A01-p13825941
334	Bn-A01-p13827513
335	Bn-A01-p13828017		C09_random	4287155	4287106	4287106
336	Bn-A01-p13828314
337	Bn-A01-p1384609		A01	985317	985268	985268
338	Bn-A01-p1385993		A01	986662	986711	986662
339	Bn-A01-p1387174		A01	987839	987888	987839
340	Bn-A01-p138731		A01	2519536	2519585	2519536
341	Bn-A01-p1387769		A01	988432	988481	988432
342	Bn-A01-p13893020		A01	11432837	11432788	11432788
343	Bn-A01-p14001039		A01	11571965	11571916	11571916
344	Bn-A01-p14022855
345	Bn-A01-p14046733		A01	11644529	11644480	11644480
346	Bn-A01-p14057073		A01	11661032	11661081	11661032
347	Bn-A01-p14071179		A01	11667456	11667407	11667407
348	Bn-A01-p14071237		A01	11667414	11667463	11667414
349	Bn-A01-p14074100		A01	11670269	11670318	11670269
350	Bn-A01-p14074268		A01	11670439	11670488	11670439
351	Bn-A01-p14074391		A01	11670662	11670613	11670613
352	Bn-A01-p14076641		A01	11672914	11672865	11672865
353	Bn-A01-p14079006		A01	11675324	11675275	11675275
354	Bn-A01-p14084579		A01	11681756	11681707	11681707
355	Bn-A01-p14090315		Ann_random	26981188	26981237	26981188
356	Bn-A01-p1409723		A01	1006919	1006968	1006919
357	Bn-A01-p14102222		Ann_random	26881213	26881262	26881213
358	Bn-A01-p14104219
359	Bn-A01-p14104241
360	Bn-A01-p14105205		Ann_random	26878334	26878285	26878285
361	Bn-A01-p14106230
362	Bn-A01-p14106856
363	Bn-A01-p14128129		Ann_random	42934782	42934733	42934733
364	Bn-A01-p14134232		A01	11716993	11717042	11716993
365	Bn-A01-p14138072		A01	11719352	11719401	11719352
366	Bn-A01-p1414695		A01	1013403	1013354	1013354
367	Bn-A01-p14148071		A01	11729906	11729857	11729857
368	Bn-A01-p14167866		A01	11742517	11742566	11742517
369	Bn-A01-p14168802		A01	11745459	11745410	11745410
370	Bn-A01-p14169412		A01	11745967	11746016	11745967
371	Bn-A01-p14181463		A01	11750291	11750242	11750242
372	Bn-A01-p14181651		A01	11750479	11750430	11750430
373	Bn-A01-p14181829		A01	11750560	11750609	11750560
374	Bn-A01-p14191393
375	Bn-A01-p14197545		A01	11782823	11782872	11782823
376	Bn-A01-p14200714		A01	11786868	11786917	11786868
377	Bn-A01-p14200787		A01	11787041	11786992	11786992
378	Bn-A01-p14201581		A01	11787735	11787784	11787735
379	Bn-A01-p14210994		Ann_random	27666142	27666191	27666142
380	Bn-A01-p14223709		A01	11808050	11808099	11808050
381	Bn-A01-p1422384
382	Bn-A01-p1423163		A01	1021337	1021288	1021288
383	Bn-A01-p14232473		A01	11812878	11812927	11812878
384	Bn-A01-p14238948		A01	11855987	11856036	11855987
385	Bn-A01-p14241215		A01	11863070	11863021	11863021
386	Bn-A01-p14247718		A01	11868585	11868536	11868536
387	Bn-A01-p14256104		A01	11889202	11889251	11889202
388	Bn-A01-p14328823		A01	12203114	12203163	12203114
389	Bn-A01-p14339825		A01	12193040	12192991	12192991
390	Bn-A01-p1439621		A01	1035595	1035644	1035595
391	Bn-A01-p1440009		A01	1036082	1036033	1036033
392	Bn-A01-p14402434
393	Bn-A01-p14415386		Ann_random	16028621	16028572	16028572
394	Bn-A01-p14419363		Ann_random	16021660	16021709	16021660
395	Bn-A01-p1443389
396	Bn-A01-p1448811		A01	1044911	1044862	1044862
397	Bn-A01-p1449865		A01	1045866	1045915	1045866
398	Bn-A01-p1453156		A01	1048474	1048425	1048425
399	Bn-A01-p1453560		A01	1048778	1048827	1048778
400	Bn-A01-p14559770		A04	13826022	13825973	13825973
401	Bn-A01-p1456256		A01	1051623	1051672	1051623
402	Bn-A01-p145676		A01	2527556	2527605	2527556
403	Bn-A01-p14661055		Ann_random	13318720	13318671	13318671
404	Bn-A01-p14661148		Ann_random	13318528	13318577	13318528
405	Bn-A01-p14666643		Ann_random	13313410	13313459	13313410
406	Bn-A01-p14687636		Ann_random	17850328	17850377	17850328
407	Bn-A01-p146963
408	Bn-A01-p14704844		A01	12210204	12210253	12210204
409	Bn-A01-p14723306		A01	12235556	12235605	12235556
410	Bn-A01-p14727717		A01	12240049	12240000	12240000
411	Bn-A01-p1473188		A01	1067752	1067703	1067703
412	Bn-A01-p147360		A01	2529332	2529283	2529283
413	Bn-A01-p1476216		A01	1070587	1070538	1070538
414	Bn-A01-p147990		A01	2529864	2529913	2529864
415	Bn-A01-p14802709		A01	12315328	12315279	12315279
416	Bn-A01-p14859839		A01	12342870	12342919	12342870
417	Bn-A01-p14865565
418	Bn-A01-p14901403		A01	12386171	12386122	12386122
419	Bn-A01-p14905298		A01	12390855	12390904	12390855
420	Bn-A01-p14906403
421	Bn-A01-p14906494		A01	12392438	12392389	12392389
422	Bn-A01-p14914475
423	Bn-A01-p14917697		A01	12406338	12406289	12406289
424	Bn-A01-p14934844		Ann_random	29141104	29141055	29141055
425	Bn-A01-p14942681		A01	12447696	12447745	12447696
426	Bn-A01-p14943499		A01	12448618	12448569	12448569
427	Bn-A01-p14945302		A01	12450414	12450365	12450365
428	Bn-A01-p14947053		A01	12452165	12452116	12452116
429	Bn-A01-p14947418		A01	12452530	12452481	12452481
430	Bn-A01-p14948237		A01	12453352	12453303	12453303
431	Bn-A01-p14948379		A01	12453394	12453443	12453394
432	Bn-A01-p14948614		A01	12453729	12453680	12453680
433	Bn-A01-p14948748		A01	12453863	12453814	12453814
434	Bn-A01-p14949030		A01	12454045	12454094	12454045
435	Bn-A01-p14949121		A01	12454136	12454185	12454136
436	Bn-A01-p14949256		A01	12454371	12454322	12454322
437	Bn-A01-p14955594		A01	12458398	12458349	12458349
438	Bn-A01-p14959478		A01	12462516	12462565	12462516
439	Bn-A01-p14960233		A01	12463373	12463324	12463324
440	Bn-A01-p14965172
441	Bn-A01-p14965596		A01	12473827	12473778	12473778
442	Bn-A01-p15000034		C01_random	1506130	1506081	1506081
443	Bn-A01-p15000468
444	Bn-A01-p150028		A01	2535616	2535567	2535567
445	Bn-A01-p15043967		C01	22253816	22253865	22253816
446	Bn-A01-p15086787		A01	12597457	12597408	12597408
447	Bn-A01-p15087045		A01	12597715	12597666	12597666
448	Bn-A01-p15087171		A01	12597741	12597790	12597741
449	Bn-A01-p15090383		A01	12601048	12600999	12600999
450	Bn-A01-p15092778		A01	12603445	12603396	12603396
451	Bn-A01-p15095213		A01	12605783	12605832	12605783
452	Bn-A01-p15095314		A01	12605984	12605935	12605935
453	Bn-A01-p15095524		A01	12606160	12606111	12606111
454	Bn-A01-p15114417		A01	12625303	12625254	12625254
455	Bn-A01-p15130843
456	Bn-A01-p15179106		A01	12691692	12691741	12691692
457	Bn-A01-p15182302		A01	12694988	12694939	12694939
458	Bn-A01-p15193510		A01	12715710	12715759	12715710
459	Bn-A01-p15228282
460	Bn-A01-p15233095		Ann_random	18793456	18793407	18793407
461	Bn-A01-p15295874
462	Bn-A01-p1530160		Ann_random	12544880	12544929	12544880
463	Bn-A01-p1531829		Ann_random	12546553	12546602	12546553
464	Bn-A01-p1538603		Ann_random	12555956	12555907	12555907
465	Bn-A01-p15401259		A01	12837791	12837840	12837791
466	Bn-A01-p15402291
467	Bn-A01-p15407905		A01	12844506	12844555	12844506
468	Bn-A01-p15408721		A01	12845422	12845373	12845373
469	Bn-A01-p15413589		A01	12850230	12850279	12850230
470	Bn-A01-p15432406		A01	12879045	12878996	12878996
471	Bn-A01-p15441407		A01	12887436	12887485	12887436
472	Bn-A01-p15446864
473	Bn-A01-p15468033		A01	12916773	12916724	12916724
474	Bn-A01-p1547232		Ann_random	12564869	12564820	12564820
475	Bn-A01-p15474986
476	Bn-A01-p15475038
477	Bn-A01-p15476640
478	Bn-A01-p15481986		Ann_random	33008161	33008210	33008161
479	Bn-A01-p1548460		Ann_random	12566003	12566052	12566003
480	Bn-A01-p15487080		Ann_random	33004338	33004289	33004289
481	Bn-A01-p15489266		Ann_random	39175812	39175763	39175763
482	Bn-A01-p15494260		A01	12938781	12938830	12938781
483	Bn-A01-p15494469		A01	12938990	12939039	12938990
484	Bn-A01-p15496639
485	Bn-A01-p15496772		A01	12941478	12941527	12941478
486	Bn-A01-p15497190		A01	12941895	12941944	12941895
487	Bn-A01-p15502589		A01	12943326	12943375	12943326
488	Bn-A01-p1551223		Ann_random	12568766	12568815	12568766
489	Bn-A01-p1551700		Ann_random	12569243	12569292	12569243
490	Bn-A01-p15517260		A01	12957965	12957916	12957916
491	Bn-A01-p15519090		A01	12959796	12959747	12959747
492	Bn-A01-p1551913		Ann_random	12569456	12569505	12569456
493	Bn-A01-p1556145		Ann_random	12571848	12571799	12571799
494	Bn-A01-p15568028		A01	12993898	12993849	12993849
495	Bn-A01-p15695152		A01	13102944	13102993	13102944
496	Bn-A01-p1570727		Ann_random	12591072	12591121	12591072
497	Bn-A01-p1570761		Ann_random	12591206	12591157	12591157
498	Bn-A01-p1578682		Ann_random	12599026	12599075	12599026
499	Bn-A01-p1580970		Ann_random	12601315	12601364	12601315
500	Bn-A01-p15865197		A01_random	791050	791099	791050
501	Bn-A01-p15957543		A01	13863784	13863735	13863735
502	Bn-A01-p159728
503	Bn-A01-p16015382		Ann_random	24320855	24320904	24320855
504	Bn-A01-p1606312		A01	1145107	1145156	1145107
505	Bn-A01-p16079153
506	Bn-A01-p16079370
507	Bn-A01-p16086381
508	Bn-A01-p16088721		A01	14041048	14040999	14040999
509	Bn-A01-p16093558		A01	14045503	14045454	14045454
510	Bn-A01-p16093901
511	Bn-A01-p16094037		A01	14045847	14045896	14045847
512	Bn-A01-p16103425		A01	14051402	14051451	14051402
513	Bn-A01-p16106314
514	Bn-A01-p16106372		A01	14052523	14052572	14052523
515	Bn-A01-p16111263		A01	14053780	14053829	14053780
516	Bn-A01-p16121664		A01	14059671	14059622	14059622
517	Bn-A01-p16122923		A01	14060931	14060882	14060882
518	Bn-A01-p16123649		A01	14061557	14061606	14061557
519	Bn-A01-p161237		A01	2544426	2544475	2544426
520	Bn-A01-p16127871		A01_random	1319060	1319011	1319011
521	Bn-A01-p16128165		A01_random	1318766	1318717	1318717
522	Bn-A01-p16128458		A01_random	1318473	1318424	1318424
523	Bn-A01-p16131102		A01_random	1317593	1317544	1317544
524	Bn-A01-p16134540		A01_random	1345790	1345839	1345790
525	Bn-A01-p16134838		A01_random	1345601	1345552	1345552
526	Bn-A01-p16135094		A01_random	1345245	1345294	1345245
527	Bn-A01-p16135537		A01_random	1344902	1344853	1344853
528	Bn-A01-p16138308		A01_random	1340665	1340714	1340665
529	Bn-A01-p16142196		A01_random	1336746	1336795	1336746
530	Bn-A01-p16150568
531	Bn-A01-p16173770		A01	14074864	14074815	14074815
532	Bn-A01-p16174042		A01	14075136	14075087	14075087
533	Bn-A01-p16175909
534	Bn-A01-p16181728
535	Bn-A01-p16200217		A01	14114173	14114222	14114173
536	Bn-A01-p16217917
537	Bn-A01-p16220364
538	Bn-A01-p16221475		A01	14133631	14133582	14133582
539	Bn-A01-p16221732		A01	14133790	14133839	14133790
540	Bn-A01-p16222086		A01	14134145	14134194	14134145
541	Bn-A01-p16222098
542	Bn-A01-p16222167		A01	14134225	14134274	14134225
543	Bn-A01-p16222479
544	Bn-A01-p16223356		A01	14135293	14135244	14135244
545	Bn-A01-p16228743
546	Bn-A01-p16229096		A01	14142316	14142365	14142316
547	Bn-A01-p16233062
548	Bn-A01-p16253463		A01	14158481	14158530	14158481
549	Bn-A01-p16257043
550	Bn-A01-p16260285
551	Bn-A01-p16261297
552	Bn-A01-p16262292
553	Bn-A01-p16276961		A01_random	1282197	1282246	1282197
554	Bn-A01-p16278008		A01	14169092	14169141	14169092
555	Bn-A01-p16303134		A01_random	1355847	1355896	1355847
556	Bn-A01-p16323375
557	Bn-A01-p16323503		A01	14233689	14233640	14233640
558	Bn-A01-p16324010
559	Bn-A01-p1632686
560	Bn-A01-p16331424		A01	14240211	14240260	14240211
561	Bn-A01-p16343556		A01	14250367	14250416	14250367
562	Bn-A01-p16358989		A01	14264184	14264233	14264184
563	Bn-A01-p16366870		A01	14280260	14280309	14280260
564	Bn-A01-p1637234		A01	1175494	1175445	1175445
565	Bn-A01-p16374068		A01	14293627	14293676	14293627
566	Bn-A01-p16380496		A01_random	1313385	1313336	1313336
567	Bn-A01-p16389291
568	Bn-A01-p16393582		A01_random	1300218	1300267	1300218
569	Bn-A01-p16393856		A01_random	1299944	1299993	1299944
570	Bn-A01-p16393939		A01_random	1299961	1299912	1299912
571	Bn-A01-p16394111		A01_random	1299687	1299736	1299687
572	Bn-A01-p16396926
573	Bn-A01-p1639922		A01	1178232	1178183	1178183
574	Bn-A01-p16403023		A01	14298658	14298609	14298609
575	Bn-A01-p16404320
576	Bn-A01-p1641033		A01	1179335	1179286	1179286
577	Bn-A01-p16418499		Ann_random	40870047	40870096	40870047
578	Bn-A01-p16432946		A01	14327258	14327209	14327209
579	Bn-A01-p16436191
580	Bn-A01-p16454615		A01	14358470	14358519	14358470
581	Bn-A01-p16455409
582	Bn-A01-p16461540		A01	14365513	14365464	14365464
583	Bn-A01-p16461639		A01	14365512	14365561	14365512
584	Bn-A01-p16472273
585	Bn-A01-p16474128
586	Bn-A01-p16476326		A01	14374298	14374249	14374249
587	Bn-A01-p1647693		A01	1195693	1195644	1195644
588	Bn-A01-p16512818		A01	14403541	14403492	14403492
589	Bn-A01-p16529313
590	Bn-A01-p16537769
591	Bn-A01-p16537792		A01	14420116	14420067	14420067
592	Bn-A01-p16537866		A01	14420090	14420139	14420090
593	Bn-A01-p16538323		A01	14420647	14420598	14420598
594	Bn-A01-p16538587		A01	14420911	14420862	14420862
595	Bn-A01-p16539250		A01	14421574	14421525	14421525
596	Bn-A01-p16557636		A01	14436469	14436518	14436469
597	Bn-A01-p16571536		A01	14452333	14452382	14452333
598	Bn-A01-p16577721
599	Bn-A01-p16580971		A01	14462574	14462525	14462525
600	Bn-A01-p16597123		A01	14476019	14476068	14476019
601	Bn-A01-p16598652
602	Bn-A01-p1661180		A01	1208721	1208672	1208672
603	Bn-A01-p16627043		A02	7791837	7791886	7791837
604	Bn-A01-p16630613		A02	7788271	7788320	7788271
605	Bn-A01-p16646241		A01	14492159	14492110	14492110
606	Bn-A01-p16656886		A01	14502779	14502828	14502779
607	Bn-A01-p16662544		A01	14508881	14508832	14508832
608	Bn-A01-p16665014		A01	14510704	14510753	14510704
609	Bn-A01-p16665036		A01	14510826	14510777	14510777
610	Bn-A01-p1666732		A01	1214326	1214277	1214277
611	Bn-A01-p16669142		A01	14514933	14514884	14514884
612	Bn-A01-p16692819		A01	14542953	14542904	14542904
613	Bn-A01-p16692959		A01	14542993	14543042	14542993
614	Bn-A01-p16694394		A01	14544460	14544509	14544460
615	Bn-A01-p16705936		A01	14557853	14557804	14557804
616	Bn-A01-p16711121		A01	14563872	14563921	14563872
617	Bn-A01-p16715637		A01	14568383	14568432	14568383
618	Bn-A01-p16717957		A01	14570702	14570751	14570702
619	Bn-A01-p16720365		A01	14573503	14573454	14573454
620	Bn-A01-p16730334
621	Bn-A01-p16749946		A01	14602752	14602801	14602752
622	Bn-A01-p16749951		A01	14602857	14602808	14602808
623	Bn-A01-p16770716		A01	14637499	14637450	14637450
624	Bn-A01-p16774157		A01	14640741	14640790	14640741
625	Bn-A01-p1678541		A01	1223447	1223398	1223398
626	Bn-A01-p16829363		A01	14653631	14653680	14653631
627	Bn-A01-p1684485
628	Bn-A01-p16847535		A01	14671377	14671328	14671328
629	Bn-A01-p16857183		A01	14680821	14680870	14680821
630	Bn-A01-p16857466
631	Bn-A01-p16869474
632	Bn-A01-p16893578		A01	14714572	14714621	14714572
633	Bn-A01-p16911720
634	Bn-A01-p16926592		A01	14777016	14776967	14776967
635	Bn-A01-p16935031		A01	14786152	14786201	14786152
636	Bn-A01-p16943370		A01	14794585	14794536	14794536
637	Bn-A01-p16951655		A01	14802999	14802950	14802950
638	Bn-A01-p16994459		A01	14844517	14844468	14844468
639	Bn-A01-p16997658		A01	14848472	14848521	14848472
640	Bn-A01-p17015383		A01	14879697	14879746	14879697
641	Bn-A01-p17036109		Ann_random	44828756	44828805	44828756
642	Bn-A01-p17040457		A01_random	879336	879287	879287
643	Bn-A01-p17049439		A01_random	863860	863811	863811
644	Bn-A01-p17050461		A01_random	862768	862817	862768
645	Bn-A01-p17050843
646	Bn-A01-p17052809		A07_random	1350046	1349997	1349997
647	Bn-A01-p17081120		A01	15453848	15453897	15453848
648	Bn-A01-p17081703
649	Bn-A01-p17097891		A01	15479367	15479318	15479318
650	Bn-A01-p17104282		A01	15485881	15485832	15485832
651	Bn-A01-p17105194		A01	15486713	15486664	15486664
652	Bn-A01-p17105372		A01	15486791	15486840	15486791
653	Bn-A01-p17105672		A01	15487091	15487140	15487091
654	Bn-A01-p17106985		A01	15495156	15495107	15495107
655	Bn-A01-p17110860		A01	15498934	15498983	15498934
656	Bn-A01-p17118647		A01	15506821	15506772	15506772
657	Bn-A01-p17118839		A01	15506913	15506962	15506913
658	Bn-A01-p17119024		A01	15507098	15507147	15507098
659	Bn-A01-p17119126		A01	15507300	15507251	15507251
660	Bn-A01-p17121291		A01	15509484	15509435	15509435
661	Bn-A01-p17121775		A01	15509968	15509919	15509919
662	Bn-A01-p17121894
663	Bn-A01-p17124558		A01	15512751	15512702	15512702
664	Bn-A01-p17124831		A01	15512924	15512973	15512924
665	Bn-A01-p17129906		A01	15518103	15518054	15518054
666	Bn-A01-p17136539		A01	15526258	15526209	15526209
667	Bn-A01-p17137863		A01	15527482	15527531	15527482
668	Bn-A01-p17150604		A01	15538537	15538586	15538537
669	Bn-A01-p17150875		A01	15538908	15538859	15538859
670	Bn-A01-p17156534		A01	15544358	15544407	15544358
671	Bn-A01-p17157752		A01	15545678	15545629	15545629
672	Bn-A01-p17159109		A01	15547053	15547004	15547004
673	Bn-A01-p17160355		A01	15551562	15551513	15551513
674	Bn-A01-p17165052		A01	15556072	15556121	15556072
675	Bn-A01-p17165303		A01	15556430	15556381	15556381
676	Bn-A01-p17174111		A01	15564575	15564526	15564526
677	Bn-A01-p17187327		A01	15577736	15577785	15577736
678	Bn-A01-p1719658		A01	1261854	1261805	1261805
679	Bn-A01-p17216088		Ann_random	19036036	19035987	19035987
680	Bn-A01-p17216237		Ann_random	19036086	19036135	19036086
681	Bn-A01-p17242218		A01_random	1512562	1512513	1512513
682	Bn-A01-p17258931		A01_random	1530144	1530193	1530144
683	Bn-A01-p17271891		A01_random	1559090	1559139	1559090
684	Bn-A01-p17278340		A01_random	1564869	1564820	1564820
685	Bn-A01-p17283208		A01_random	1570476	1570427	1570427
686	Bn-A01-p17294955		A01_random	1582445	1582494	1582445
687	Bn-A01-p17295156		A01_random	1582645	1582694	1582645
688	Bn-A01-p17296147		A01_random	1583436	1583485	1583436
689	Bn-A01-p17306980		A01_random	1505994	1506043	1505994
690	Bn-A01-p17315519		A01_random	1501487	1501438	1501438
691	Bn-A01-p17326645		A01_random	1489233	1489282	1489233
692	Bn-A01-p17377721		A01_random	1433997	1433948	1433948
693	Bn-A01-p17382168		A01_random	1429295	1429344	1429295
694	Bn-A01-p17408107		A01_random	1402146	1402097	1402097
695	Bn-A01-p17428120		A01_random	1389927	1389878	1389878
696	Bn-A01-p1742846		A01	1289113	1289064	1289064
697	Bn-A01-p17432814
698	Bn-A01-p17434748		A01_random	1383182	1383133	1383133
699	Bn-A01-p17437603		A01_random	1380226	1380275	1380226
700	Bn-A01-p17438645		A01_random	1379183	1379232	1379183
701	Bn-A01-p17445392		A01_random	1508423	1508374	1508374
702	Bn-A01-p1745099		A01	1290754	1290705	1290705
703	Bn-A01-p1746226
704	Bn-A01-p17476240		A01	14922722	14922771	14922722
705	Bn-A01-p17480096		A01	14927867	14927916	14927867
706	Bn-A01-p17481703		A01	14930118	14930069	14930069
707	Bn-A01-p17481804		A01	14930219	14930170	14930170
708	Bn-A01-p17482037		A01	14930452	14930403	14930403
709	Bn-A01-p17483006		A01	14931300	14931349	14931300
710	Bn-A01-p17492348		A01	14940711	14940760	14940711
711	Bn-A01-p17494364		A01	14943829	14943780	14943780
712	Bn-A01-p17498057		A01	14947365	14947414	14947365
713	Bn-A01-p17506817		A01	14951840	14951791	14951791
714	Bn-A01-p17518104		A01	14955391	14955342	14955342
715	Bn-A01-p17518305		A01	14955600	14955551	14955551
716	Bn-A01-p17518468		A01	14955763	14955714	14955714
717	Bn-A01-p17527782
718	Bn-A01-p17535899
719	Bn-A01-p17536754		A01	14963702	14963751	14963702
720	Bn-A01-p17548021		A01	14967857	14967906	14967857
721	Bn-A01-p17548227		A01	14968164	14968115	14968115
722	Bn-A01-p17549137
723	Bn-A01-p17550125		A01	14969886	14969837	14969837
724	Bn-A01-p17550588		A01	14970349	14970300	14970300
725	Bn-A01-p17552389		A01	14972148	14972099	14972099
726	Bn-A01-p17553462		A01	14973221	14973172	14973172
727	Bn-A01-p17555906		A01	14975553	14975602	14975553
728	Bn-A01-p17565834		A01	15009538	15009587	15009538
729	Bn-A01-p17574483		A01	15011464	15011513	15011464
730	Bn-A01-p17577426		A01	15014170	15014121	15014121
731	Bn-A01-p17577903		A01	15014547	15014596	15014547
732	Bn-A01-p17578169
733	Bn-A01-p176052		A01	2560094	2560143	2560094
734	Bn-A01-p17625721		A01	15122618	15122569	15122569
735	Bn-A01-p17626052		A01	15122849	15122898	15122849
736	Bn-A01-p17629571		A01	15126366	15126415	15126366
737	Bn-A01-p17629628		A01	15126423	15126472	15126423
738	Bn-A01-p17636122
739	Bn-A01-p17649002		A01	15142655	15142704	15142655
740	Bn-A01-p17677926		A01	15172547	15172596	15172547
741	Bn-A01-p1768443		A01	1308461	1308412	1308412
742	Bn-A01-p17691799		A01	15188828	15188779	15188779
743	Bn-A01-p17693439		A01	15190469	15190420	15190420
744	Bn-A01-p17696068		A01	15191493	15191542	15191493
745	Bn-A01-p17696358		A01	15191780	15191829	15191780
746	Bn-A01-p1770291		A01	1310215	1310264	1310215
747	Bn-A01-p1770482		A01	1310407	1310456	1310407
748	Bn-A01-p17714021		Ann_random	44791868	44791819	44791819
749	Bn-A01-p17716773		A01_random	1594340	1594389	1594340
750	Bn-A01-p17717864		A01_random	1595531	1595482	1595482
751	Bn-A01-p1772621		A01	1310960	1311009	1310960
752	Bn-A01-p17728772		A01_random	1606295	1606344	1606295
753	Bn-A01-p17730468		A01_random	1608140	1608091	1608091
754	Bn-A01-p1773289
755	Bn-A01-p17751647		A01_random	1626951	1626902	1626902
756	Bn-A01-p17755236		A01_random	1630443	1630492	1630443
757	Bn-A01-p17769742		A01_random	1635405	1635454	1635405
758	Bn-A01-p17771411		A01_random	1637079	1637128	1637079
759	Bn-A01-p17783808		A01_random	1653698	1653747	1653698
760	Bn-A01-p17783900		A01_random	1653790	1653839	1653790
761	Bn-A01-p17787446		A01_random	1657445	1657396	1657396
762	Bn-A01-p17806607
763	Bn-A01-p17820874		A01_random	2003175	2003126	2003126
764	Bn-A01-p17839637		A01_random	2017749	2017798	2017749
765	Bn-A01-p17845660
766	Bn-A01-p17849675		A01_random	1737670	1737719	1737670
767	Bn-A01-p178709		A01	2562724	2562773	2562724
768	Bn-A01-p17881348		A01_random	1699891	1699842	1699842
769	Bn-A01-p17885385		A01_random	1695385	1695434	1695385
770	Bn-A01-p17885812		A01_random	1694958	1695007	1694958
771	Bn-A01-p17886123		A01_random	1694647	1694696	1694647
772	Bn-A01-p17886595		A01_random	1694175	1694224	1694175
773	Bn-A01-p17887135		A01_random	1693635	1693684	1693635
774	Bn-A01-p17887214		A01_random	1693656	1693607	1693607
775	Bn-A01-p17887935		A01_random	1692835	1692884	1692835
776	Bn-A01-p17888905		A01_random	1691863	1691912	1691863
777	Bn-A01-p17892299		A01_random	1688659	1688610	1688610
778	Bn-A01-p17899781		A01_random	1680740	1680789	1680740
779	Bn-A01-p17905950		A01	15205955	15206004	15205955
780	Bn-A01-p17906322		A01	15206685	15206636	15206636
781	Bn-A01-p17906399		A01	15206762	15206713	15206713
782	Bn-A01-p17906765		A01	15207030	15207079	15207030
783	Bn-A01-p17907059		A01	15207324	15207373	15207324
784	Bn-A01-p17907563		A01	15207828	15207877	15207828
785	Bn-A01-p17910798		A01	15220564	15220515	15220515
786	Bn-A01-p17911199		A01	15220862	15220911	15220862
787	Bn-A01-p17911921		A01	15221555	15221604	15221555
788	Bn-A01-p17916004		A01	15232952	15232903	15232903
789	Bn-A01-p17930058		A01	15236170	15236219	15236170
790	Bn-A01-p17931128
791	Bn-A01-p17935219
792	Bn-A01-p1793928
793	Bn-A01-p17941441		A01	15249636	15249587	15249587
794	Bn-A01-p17997441		A01	15326734	15326783	15326734
795	Bn-A01-p17998573		A01	15327958	15327909	15327909
796	Bn-A01-p18006188		A01	15330164	15330213	15330164
797	Bn-A01-p18008659
798	Bn-A01-p18014946		A01	15335798	15335749	15335749
799	Bn-A01-p18015006		A01	15335758	15335807	15335758
800	Bn-A01-p18015162		A01	15336011	15335962	15335962
801	Bn-A01-p18015323
802	Bn-A01-p18019641		A01	15340132	15340083	15340083
803	Bn-A01-p18020258		A01	15340750	15340701	15340701
804	Bn-A01-p18020314		A01	15340706	15340755	15340706
805	Bn-A01-p18020503		A01	15340989	15340940	15340940
806	Bn-A01-p18023959		A01	15343659	15343708	15343659
807	Bn-A01-p18025382
808	Bn-A01-p18025988		A01	15345491	15345442	15345442
809	Bn-A01-p18027200		A01	15346577	15346626	15346577
810	Bn-A01-p18027307		A01	15346686	15346735	15346686
811	Bn-A01-p18027398		A01	15346777	15346826	15346777
812	Bn-A01-p18028380		A01	15347778	15347827	15347778
813	Bn-A01-p18028483		A01	15347881	15347930	15347881
814	Bn-A01-p18030126		A01	15349042	15349091	15349042
815	Bn-A01-p18032386		A01	15352022	15351973	15351973
816	Bn-A01-p18053077		A01	15361563	15361514	15361514
817	Bn-A01-p18063416		A01	15371806	15371855	15371806
818	Bn-A01-p18072231		A01	15375705	15375754	15375705
819	Bn-A01-p18072667		A03	1566925	1566974	1566925
820	Bn-A01-p18073544		A01	15377118	15377069	15377069
821	Bn-A01-p18078718		A01	15382291	15382242	15382242
822	Bn-A01-p18084128
823	Bn-A01-p18091225		A01	15583360	15583311	15583311
824	Bn-A01-p18091559		A01	15583694	15583645	15583645
825	Bn-A01-p18091996		A01	15584031	15584080	15584031
826	Bn-A01-p18091997		A01	15584132	15584083	15584083
827	Bn-A01-p18096974		A01	15587662	15587711	15587662
828	Bn-A01-p18100900		A01	15596599	15596550	15596550
829	Bn-A01-p18102632
830	Bn-A01-p18102711		A01	15598161	15598112	15598112
831	Bn-A01-p18119989		A01	15605678	15605727	15605678
832	Bn-A01-p18121827		A01	15607542	15607591	15607542
833	Bn-A01-p18124795
834	Bn-A01-p18160311		A01	15631150	15631199	15631150
835	Bn-A01-p18178802		A01	15665234	15665185	15665185
836	Bn-A01-p18182766		A01	15669762	15669811	15669762
837	Bn-A01-p18197352
838	Bn-A01-p18200921
839	Bn-A01-p18205455		A01	15691862	15691813	15691813
840	Bn-A01-p18218629		A01	15707024	15706975	15706975
841	Bn-A01-p18230629		C01	28818957	28819006	28818957
842	Bn-A01-p1823705		A01	1358902	1358951	1358902
843	Bn-A01-p18240444		A01	15744493	15744444	15744444
844	Bn-A01-p18260283		A01	15763468	15763517	15763468
845	Bn-A01-p18266537		A01	15769718	15769767	15769718
846	Bn-A01-p18285077		A01	15793063	15793014	15793014
847	Bn-A01-p18306617		A01	15815927	15815976	15815927
848	Bn-A01-p1831507		A01	1366400	1366449	1366400
849	Bn-A01-p18327940		A01	15844540	15844589	15844540
850	Bn-A01-p18329609		A01	15846416	15846465	15846416
851	Bn-A01-p18329689		A01	15846596	15846547	15846547
852	Bn-A01-p18329796		A01	15846703	15846654	15846654
853	Bn-A01-p18330598		A01	15847405	15847454	15847405
854	Bn-A01-p18367467		A01	15876584	15876633	15876584
855	Bn-A01-p18383994		A01	15896161	15896210	15896161
856	Bn-A01-p1838960		A01	1372719	1372670	1372670
857	Bn-A01-p18391341		A01	15903821	15903772	15903772
858	Bn-A01-p1842079		A01	1375840	1375791	1375791
859	Bn-A01-p1842658		A01	1376317	1376366	1376317
860	Bn-A01-p18435876
861	Bn-A01-p18438154		A01	15940553	15940602	15940553
862	Bn-A01-p1855903
863	Bn-A01-p1858279
864	Bn-A01-p1859204
865	Bn-A01-p18612031		A10_random	616031	615982	615982
866	Bn-A01-p18635245		A10_random	1326682	1326731	1326682
867	Bn-A01-p18635275		A10_random	1326812	1326763	1326763
868	Bn-A01-p18635430		A10_random	1326967	1326918	1326918
869	Bn-A01-p18635517		A10_random	1326954	1327003	1326954
870	Bn-A01-p18636804
871	Bn-A01-p18639615		Ann_random	48441431	48441480	48441431
872	Bn-A01-p1864705		A01	1400802	1400753	1400753
873	Bn-A01-p18662925		A10	5819637	5819588	5819588
874	Bn-A01-p18672984		A10	5829607	5829656	5829607
875	Bn-A01-p18673020		A10	5829743	5829694	5829694
876	Bn-A01-p18676639		A10	5833362	5833313	5833313
877	Bn-A01-p18691000		A10	5864989	5864940	5864940
878	Bn-A01-p18691142
879	Bn-A01-p18692022		A10	5865998	5865949	5865949
880	Bn-A01-p18692229
881	Bn-A01-p18692686		A10	5866662	5866613	5866613
882	Bn-A01-p18694130		A10	5868104	5868055	5868055
883	Bn-A01-p18702163		A10	5874617	5874666	5874617
884	Bn-A01-p18703183		A10	5875638	5875687	5875638
885	Bn-A01-p18703922		A10	5876377	5876426	5876377
886	Bn-A01-p18704205		A10	5876660	5876709	5876660
887	Bn-A01-p18704834		A10	5877393	5877344	5877344
888	Bn-A01-p18705556		A10	5878017	5878066	5878017
889	Bn-A01-p18706337		A10	5878798	5878847	5878798
890	Bn-A01-p18711867		A10	5884611	5884660	5884611
891	Bn-A01-p18714050
892	Bn-A01-p18714119
893	Bn-A01-p18714182
894	Bn-A01-p18715909		A10	5888653	5888702	5888653
895	Bn-A01-p18716258		A10	5889002	5889051	5889002
896	Bn-A01-p18727458		A10	5901706	5901755	5901706
897	Bn-A01-p18734383		A10	5913612	5913563	5913563
898	Bn-A01-p18739675		A10	5917312	5917361	5917312
899	Bn-A01-p1879401		A01	1413409	1413458	1413409
900	Bn-A01-p1880406		A01	1414453	1414502	1414453
901	Bn-A01-p18813615		A10	6013160	6013209	6013160
902	Bn-A01-p18813849		A10	6013394	6013443	6013394
903	Bn-A01-p18826838		A03	20773049	20773000	20773000
904	Bn-A01-p18826928		A03	20773039	20773088	20773039
905	Bn-A01-p18827383		A03	20773493	20773542	20773493
906	Bn-A01-p18828028		A03	20774238	20774189	20774189
907	Bn-A01-p18828081		A03	20774191	20774240	20774191
908	Bn-A01-p18828505		A03	20774716	20774667	20774667
909	Bn-A01-p18835025		A10	6024555	6024506	6024506
910	Bn-A01-p18837660
911	Bn-A01-p18850969		A10	6039114	6039065	6039065
912	Bn-A01-p18866149
913	Bn-A01-p18870174
914	Bn-A01-p18876940		A10	6075810	6075859	6075810
915	Bn-A01-p18881723		A10	6084616	6084567	6084567
916	Bn-A01-p18882626		A10	6085411	6085460	6085411
917	Bn-A01-p18890238		A10	6093770	6093819	6093770
918	Bn-A01-p18894627		A10	6096935	6096984	6096935
919	Bn-A01-p18896245		A10	6098652	6098603	6098603
920	Bn-A01-p1890102
921	Bn-A01-p18902391		A10	6103667	6103618	6103618
922	Bn-A01-p18914107		A07_random	736404	736355	736355
923	Bn-A01-p18914763
924	Bn-A01-p18917698		A10	6113504	6113455	6113455
925	Bn-A01-p19097875		A10	6309706	6309755	6309706
926	Bn-A01-p19098195
927	Bn-A01-p19098776
928	Bn-A01-p19107003		A10	6319929	6319978	6319929
929	Bn-A01-p19107198		A10	6320126	6320175	6320126
930	Bn-A01-p19107773
931	Bn-A01-p19108439
932	Bn-A01-p19108743
933	Bn-A01-p19108849		A10	6324128	6324177	6324128
934	Bn-A01-p19110384		A10	6329549	6329500	6329500
935	Bn-A01-p19110508
936	Bn-A01-p19110596
937	Bn-A01-p19111246		A10	6330367	6330318	6330318
938	Bn-A01-p19111305		A10	6330326	6330375	6330326
939	Bn-A01-p19114969		A10	6333456	6333407	6333407
940	Bn-A01-p19115021		A10	6333408	6333457	6333408
941	Bn-A01-p19115242		A10	6333629	6333678	6333629
942	Bn-A01-p19115530		A10	6334016	6333967	6333967
943	Bn-A01-p19115872		A10	6334257	6334306	6334257
944	Bn-A01-p19116006		A10	6334491	6334442	6334442
945	Bn-A01-p19116819		A10	6335206	6335255	6335206
946	Bn-A01-p19122048		A10	6341322	6341371	6341322
947	Bn-A01-p19125668
948	Bn-A01-p19132144		A10	6351249	6351200	6351200
949	Bn-A01-p19139637		A10	6360652	6360603	6360603
950	Bn-A01-p19150923		A10	6373529	6373480	6373480
951	Bn-A01-p19153919		A10	6376523	6376474	6376474
952	Bn-A01-p19156177
953	Bn-A01-p19158271		A10	6380875	6380826	6380826
954	Bn-A01-p19158362		A10	6380966	6380917	6380917
955	Bn-A01-p19162993		A10	6385832	6385783	6385783
956	Bn-A01-p19163275		A10	6386114	6386065	6386065
957	Bn-A01-p19170760
958	Bn-A01-p19174115		A10	6398704	6398655	6398655
959	Bn-A01-p1917414		A01	1441978	1441929	1441929
960	Bn-A01-p19185181		A10	6410440	6410391	6410391
961	Bn-A01-p19220693		A10	6449414	6449365	6449365
962	Bn-A01-p19283108		A10	6521081	6521130	6521081
963	Bn-A01-p1929982		A01	1450478	1450527	1450478
964	Bn-A01-p1930111
965	Bn-A01-p19340658		A01	16186984	16187033	16186984
966	Bn-A01-p19355180		Ann_random	32603678	32603727	32603678
967	Bn-A01-p19446599		A01	16300647	16300598	16300598
968	Bn-A01-p19447794
969	Bn-A01-p19449612		A01	16303570	16303619	16303570
970	Bn-A01-p19498222		A01	16338639	16338590	16338590
971	Bn-A01-p19512499		A01	16375635	16375684	16375635
972	Bn-A01-p1951988		A01	1461686	1461637	1461637
973	Bn-A01-p195253		A01	2579397	2579348	2579348
974	Bn-A01-p19525594		A01	16388130	16388179	16388130
975	Bn-A01-p19527588		A01	16390160	16390209	16390160
976	Bn-A01-p19528388
977	Bn-A01-p19533568
978	Bn-A01-p19535456
979	Bn-A01-p19540960		A01	16401490	16401539	16401490
980	Bn-A01-p19562202		A01	16410775	16410726	16410726
981	Bn-A01-p19564015
982	Bn-A01-p19567680		A01	16417114	16417065	16417065
983	Bn-A01-p19577901
984	Bn-A01-p19579243		A01	16421887	16421838	16421838
985	Bn-A01-p19579412		A01	16422056	16422007	16422007
986	Bn-A01-p19581862		A01	16422566	16422615	16422566
987	Bn-A01-p19582940
988	Bn-A01-p19583367		A01	16424088	16424039	16424039
989	Bn-A01-p19583736		A01_random	1993501	1993550	1993501
990	Bn-A01-p19589837		A01	16429851	16429900	16429851
991	Bn-A01-p19589921		A01	16430035	16429986	16429986
992	Bn-A01-p19592804
993	Bn-A01-p19593638
994	Bn-A01-p19593702		A01	16433973	16433924	16433924
995	Bn-A01-p19594423		A01	16434596	16434645	16434596
996	Bn-A01-p19598162		A01	16438378	16438427	16438378
997	Bn-A01-p19599270		A01	16439487	16439536	16439487
998	Bn-A01-p19600244		A01	16440562	16440513	16440513
999	Bn-A01-p19601137		A01	16441052	16441101	16441052
1000	Bn-A01-p19601542		A01	16441460	16441509	16441460
1001	Bn-A01-p19602112		A01	16442122	16442073	16442073
1002	Bn-A01-p19605587		A01	16446190	16446141	16446141
1003	Bn-A01-p19607256		A01	16447836	16447787	16447787
1004	Bn-A01-p19617963		A01	16454963	16454914	16454914
1005	Bn-A01-p19623880		A01	16459799	16459848	16459799
1006	Bn-A01-p19623985		A01	16459904	16459953	16459904
1007	Bn-A01-p19624123		A01	16460042	16460091	16460042
1008	Bn-A01-p19624216		A01	16460135	16460184	16460135
1009	Bn-A01-p19633815		A01	16463021	16462972	16462972
1010	Bn-A01-p19650666		A01	16469574	16469623	16469574
1011	Bn-A01-p19661033		A01	16470938	16470987	16470938
1012	Bn-A01-p1966955		A01	1472184	1472135	1472135
1013	Bn-A01-p19700004		A01	16508726	16508775	16508726
1014	Bn-A01-p19712396
1015	Bn-A01-p19722138		A01	16522137	16522088	16522088
1016	Bn-A01-p19731678		A01	16530774	16530725	16530725
1017	Bn-A01-p1975231		A01	1480330	1480281	1480281
1018	Bn-A01-p19762477		A01	16559741	16559790	16559741
1019	Bn-A01-p19764240
1020	Bn-A01-p1977270		A01	1482360	1482311	1482311
1021	Bn-A01-p1980181		A01	1485272	1485223	1485223
1022	Bn-A01-p19803988		A01	16591713	16591762	16591713
1023	Bn-A01-p19813138		A01	16601302	16601253	16601253
1024	Bn-A01-p19840597		A01	16647287	16647336	16647287
1025	Bn-A01-p19855343
1026	Bn-A01-p19858735		A01	16652912	16652863	16652863
1027	Bn-A01-p19879925		A01	16671549	16671598	16671549
1028	Bn-A01-p1990755		Ann_random	30456042	30455993	30455993
1029	Bn-A01-p19929280		A01	16718158	16718109	16718109
1030	Bn-A01-p19931030		A01	16720841	16720890	16720841
1031	Bn-A01-p19931596		A01	16721406	16721455	16721406
1032	Bn-A01-p1993302		A01_random	103834	103883	103834
1033	Bn-A01-p19946190		A01	16738115	16738164	16738115
1034	Bn-A01-p19955264		A01	16752201	16752250	16752201
1035	Bn-A01-p19961176
1036	Bn-A01-p19983739		A01	16784469	16784420	16784420
1037	Bn-A01-p19993388		A01	16794222	16794271	16794222
1038	Bn-A01-p2004336
1039	Bn-A01-p2009581
1040	Bn-A01-p20133687		Cnn_random	56578182	56578231	56578182
1041	Bn-A01-p20139530		Ann_random	37116274	37116225	37116225
1042	Bn-A01-p20144346		A01_random	2045777	2045826	2045777
1043	Bn-A01-p20144596		A01_random	2046127	2046078	2046078
1044	Bn-A01-p20147405
1045	Bn-A01-p20159960		Ann_random	36895963	36895914	36895914
1046	Bn-A01-p20166016		A01	16946615	16946566	16946566
1047	Bn-A01-p20167230		A01	16947732	16947781	16947732
1048	Bn-A01-p20181046
1049	Bn-A01-p20181346		A01	16957231	16957182	16957182
1050	Bn-A01-p20196813		A01	16985471	16985422	16985422
1051	Bn-A01-p20207440		A01	17000089	17000138	17000089
1052	Bn-A01-p20211329		A01	17004069	17004020	17004020
1053	Bn-A01-p20211387		A01	17004027	17004076	17004027
1054	Bn-A01-p20233113
1055	Bn-A01-p20240168		A01	17049530	17049579	17049530
1056	Bn-A01-p20240780		Ann_random	42768684	42768635	42768635
1057	Bn-A01-p20246564		A01_random	2151976	2151927	2151927
1058	Bn-A01-p20246840		A01_random	2151700	2151651	2151651
1059	Bn-A01-p20248379		A01_random	2150063	2150112	2150063
1060	Bn-A01-p2025400		A01	1525089	1525040	1525040
1061	Bn-A01-p20259868
1062	Bn-A01-p20282705
1063	Bn-A01-p20306930
1064	Bn-A01-p20323059		A01	17126431	17126382	17126382
1065	Bn-A01-p20393111		A01	17192802	17192851	17192802
1066	Bn-A01-p20397807		A01	17194130	17194081	17194081
1067	Bn-A01-p20406782
1068	Bn-A01-p2042209		A01	1539250	1539201	1539201
1069	Bn-A01-p20430407		A01	17232970	17232921	17232921
1070	Bn-A01-p20431228		A01	17238320	17238369	17238320
1071	Bn-A01-p20433111
1072	Bn-A01-p20442457
1073	Bn-A01-p2046061		A01	1542954	1543003	1542954
1074	Bn-A01-p20471502		A01	17258886	17258935	17258886
1075	Bn-A01-p20482459		A01_random	2116537	2116586	2116537
1076	Bn-A01-p20483938		A01_random	2115050	2115099	2115050
1077	Bn-A01-p20497397		A01_random	2107812	2107861	2107812
1078	Bn-A01-p2053320		A01	1550853	1550902	1550853
1079	Bn-A01-p20564016		A01	17369763	17369812	17369763
1080	Bn-A01-p2065122
1081	Bn-A01-p206610		A01	2590755	2590706	2590706
1082	Bn-A01-p2067006		A01	1559229	1559278	1559229
1083	Bn-A01-p20679722		A01	17482637	17482588	17482588
1084	Bn-A01-p2069218		A01	1561468	1561517	1561468
1085	Bn-A01-p20692707
1086	Bn-A01-p2069488		A01	1561738	1561787	1561738
1087	Bn-A01-p20696971
1088	Bn-A01-p207098		A01	2591243	2591194	2591194
1089	Bn-A01-p207363		A01	2591408	2591457	2591408
1090	Bn-A01-p20745330		A01	17545063	17545014	17545014
1091	Bn-A01-p20745820		A01	17545460	17545509	17545460
1092	Bn-A01-p20753932		A01	17553987	17554036	17553987
1093	Bn-A01-p20761933		A01	17560205	17560254	17560205
1094	Bn-A01-p20782963
1095	Bn-A01-p20783867		A02	16816884	16816835	16816835
1096	Bn-A01-p20784377		A02	16816375	16816326	16816326
1097	Bn-A01-p20789828		A01_random	2030801	2030850	2030801
1098	Bn-A01-p20805506		A01	17597666	17597617	17597617
1099	Bn-A01-p20805613		A01	17597773	17597724	17597724
1100	Bn-A01-p20814699		A01	17621497	17621546	17621497
1101	Bn-A01-p20836664		A01	17641081	17641032	17641032
1102	Bn-A01-p20839901		A01	17647156	17647107	17647107
1103	Bn-A01-p20843887
1104	Bn-A01-p20866022		A01	17675771	17675722	17675722
1105	Bn-A01-p20866518		A01	17676168	17676217	17676168
1106	Bn-A01-p20873189		A01	17681262	17681213	17681213
1107	Bn-A01-p20873657		A01	17681630	17681679	17681630
1108	Bn-A01-p20879747
1109	Bn-A01-p20890858		A01	17693691	17693740	17693691
1110	Bn-A01-p20892080		A01	17695020	17694971	17694971
1111	Bn-A01-p20892145		A01	17694985	17695034	17694985
1112	Bn-A01-p20899472		A01	17701587	17701538	17701538
1113	Bn-A01-p20909649		A01	17717100	17717149	17717100
1114	Bn-A01-p20909816		A01	17717265	17717314	17717265
1115	Bn-A01-p2091322		A01	1582559	1582608	1582559
1116	Bn-A01-p20924050
1117	Bn-A01-p20933189		A01	17737628	17737677	17737628
1118	Bn-A01-p2094793		A01	1586583	1586632	1586583
1119	Bn-A01-p20987149		A01	17792560	17792511	17792511
1120	Bn-A01-p20988977		A01	17794288	17794337	17794288
1121	Bn-A01-p20990218		A01	17795633	17795584	17795584
1122	Bn-A01-p2100996		A01	1592790	1592839	1592790
1123	Bn-A01-p21018746		A01_random	2271139	2271188	2271139
1124	Bn-A01-p21035670		A01_random	2266608	2266657	2266608
1125	Bn-A01-p21038677		A01_random	2263700	2263651	2263651
1126	Bn-A01-p21075183		A01_random	2289446	2289495	2289446
1127	Bn-A01-p21079129		A01_random	2291016	2291065	2291016
1128	Bn-A01-p21079348		A01_random	2291335	2291286	2291286
1129	Bn-A01-p21079774		A01_random	2291761	2291712	2291712
1130	Bn-A01-p21079909		A01_random	2291896	2291847	2291847
1131	Bn-A01-p21103014		A01_random	2307775	2307726	2307726
1132	Bn-A01-p21106413		A01_random	2311051	2311002	2311002
1133	Bn-A01-p21106687		A01_random	2311225	2311274	2311225
1134	Bn-A01-p21107496
1135	Bn-A01-p21108496		A01_random	2314415	2314366	2314366
1136	Bn-A01-p2111978		A01	1599962	1599913	1599913
1137	Bn-A01-p21135145		A01_random	2217501	2217452	2217452
1138	Bn-A01-p21136052		A01_random	2218296	2218345	2218296
1139	Bn-A01-p21141514		A01	17820692	17820643	17820643
1140	Bn-A01-p21145008		A01	17823822	17823871	17823822
1141	Bn-A01-p2114552		A01	1602541	1602492	1602492
1142	Bn-A01-p2114803		A01	1602792	1602743	1602743
1143	Bn-A01-p2121224
1144	Bn-A01-p21219526
1145	Bn-A01-p21224647		A01_random	1965617	1965568	1965568
1146	Bn-A01-p21236322		A01_random	1975913	1975962	1975913
1147	Bn-A01-p21244027		C01	31853269	31853318	31853269
1148	Bn-A01-p21277841
1149	Bn-A01-p21309566		A01	17922785	17922736	17922736
1150	Bn-A01-p21329900		Ann_random	46855560	46855609	46855560
1151	Bn-A01-p21393260		A01	18016634	18016585	18016585
1152	Bn-A01-p21394483
1153	Bn-A01-p21430708		A01	18057537	18057586	18057537
1154	Bn-A01-p21444041		A01	18071003	18070954	18070954
1155	Bn-A01-p21473161		A01	18103706	18103657	18103657
1156	Bn-A01-p21479969		A01	18110920	18110871	18110871
1157	Bn-A01-p2148059		A01	1630327	1630376	1630327
1158	Bn-A01-p21484088		A01	18114935	18114984	18114935
1159	Bn-A01-p21484875		A01	18117030	18116981	18116981
1160	Bn-A01-p21499792		A01	18124708	18124659	18124659
1161	Bn-A01-p21500509		A01	18125424	18125375	18125375
1162	Bn-A01-p21500631
1163	Bn-A01-p21512266		A01	18129973	18129924	18129924
1164	Bn-A01-p21512514		A01	18130122	18130171	18130122
1165	Bn-A01-p21512663		A01	18130273	18130322	18130273
1166	Bn-A01-p21513096		A01	18130705	18130754	18130705
1167	Bn-A01-p21517353		A01	18130956	18131005	18130956
1168	Bn-A01-p21519780		A01	18133262	18133213	18133213
1169	Bn-A01-p21524150
1170	Bn-A01-p21527187		A01	18141269	18141318	18141269
1171	Bn-A01-p21532512		A01	18144174	18144223	18144174
1172	Bn-A01-p21556957		Ann_random	33361518	33361469	33361469
1173	Bn-A01-p2158511		A01	1643692	1643741	1643692
1174	Bn-A01-p21605865		A01	18199776	18199825	18199776
1175	Bn-A01-p21633202
1176	Bn-A01-p21634024		A01	18221414	18221365	18221365
1177	Bn-A01-p21634235		A01	18221525	18221574	18221525
1178	Bn-A01-p21634265		A01	18221655	18221606	18221606
1179	Bn-A01-p21634646		A01	18222036	18221987	18221987
1180	Bn-A01-p21635000		A01	18222390	18222341	18222341
1181	Bn-A01-p21635137		A01	18222527	18222478	18222478
1182	Bn-A01-p21635270		A01	18222560	18222609	18222560
1183	Bn-A01-p21636048		A01	18223338	18223387	18223338
1184	Bn-A01-p21638516		A01	18225933	18225982	18225933
1185	Bn-A01-p21643354		A01	18230507	18230556	18230507
1186	Bn-A01-p21644756		A01	18231993	18231944	18231944
1187	Bn-A01-p21651835		A01	18237924	18237973	18237924
1188	Bn-A01-p21663900		A01	18248477	18248428	18248428
1189	Bn-A01-p21708353		A01	18293910	18293959	18293910
1190	Bn-A01-p21709916
1191	Bn-A01-p2171217		A01	1656667	1656716	1656667
1192	Bn-A01-p21715162		A01	18303656	18303705	18303656
1193	Bn-A01-p21724511		A01	18312379	18312330	18312330
1194	Bn-A01-p21758046		A01	18351514	18351465	18351465
1195	Bn-A01-p21776016		A01	18386146	18386097	18386097
1196	Bn-A01-p21776083		A01	18386213	18386164	18386164
1197	Bn-A01-p21776155		A01	18386185	18386234	18386185
1198	Bn-A01-p21778610		A01	18388636	18388685	18388636
1199	Bn-A01-p2177864		A01	1662769	1662818	1662769
1200	Bn-A01-p21791128		A01	18399608	18399559	18399559
1201	Bn-A01-p21797129		C01	32889627	32889676	32889627
1202	Bn-A01-p21812098
1203	Bn-A01-p21846342		A01	18426959	18427008	18426959
1204	Bn-A01-p21855770		A01	18441121	18441170	18441121
1205	Bn-A01-p21856899		A01	18442294	18442343	18442294
1206	Bn-A01-p21860162		A01	18450461	18450412	18450412
1207	Bn-A01-p21869384		A01	18457470	18457519	18457470
1208	Bn-A01-p2187099		A01	1672707	1672658	1672658
1209	Bn-A01-p2188753		A01	1674240	1674289	1674240
1210	Bn-A01-p21902788		A01	18510623	18510574	18510574
1211	Bn-A01-p21923141		A01	18533782	18533733	18533733
1212	Bn-A01-p21926431		A01	18535106	18535155	18535106
1213	Bn-A01-p21928497		A01	18537169	18537218	18537169
1214	Bn-A01-p21928531		A01	18537303	18537254	18537254
1215	Bn-A01-p21928927		A01	18537599	18537648	18537599
1216	Bn-A01-p21930611		A01	18539283	18539332	18539283
1217	Bn-A01-p21930738		A01	18539510	18539461	18539461
1218	Bn-A01-p21930931		A01	18539703	18539654	18539654
1219	Bn-A01-p21931228		A01	18539901	18539950	18539901
1220	Bn-A01-p21931498		A01	18540170	18540219	18540170
1221	Bn-A01-p21931622		A01	18540294	18540343	18540294
1222	Bn-A01-p21931853		A01	18540625	18540576	18540576
1223	Bn-A01-p21937985		A01	18546732	18546683	18546683
1224	Bn-A01-p21938751
1225	Bn-A01-p21960901		A01	18572050	18572099	18572050
1226	Bn-A01-p21969405		A01	18579365	18579414	18579365
1227	Bn-A01-p2197707
1228	Bn-A01-p2197976		A01	1680678	1680727	1680678
1229	Bn-A01-p21980567		A01	18589995	18589946	18589946
1230	Bn-A01-p21997686
1231	Bn-A01-p21998517
1232	Bn-A01-p22014179		A01	18643329	18643378	18643329
1233	Bn-A01-p22014707		A01	18643856	18643905	18643856
1234	Bn-A01-p22016353		A01	18645502	18645551	18645502
1235	Bn-A01-p22018616		A01	18649428	18649379	18649379
1236	Bn-A01-p22022023		A01	18652901	18652852	18652852
1237	Bn-A01-p2202853
1238	Bn-A01-p22038749		A01	18656104	18656153	18656104
1239	Bn-A01-p22038776		A01	18656231	18656182	18656182
1240	Bn-A01-p22051021		A01	18668383	18668334	18668334
1241	Bn-A01-p22051502		A01	18668765	18668814	18668765
1242	Bn-A01-p22051510		A01	18668872	18668823	18668823
1243	Bn-A01-p220693		A01	2604717	2604766	2604717
1244	Bn-A01-p2207452		A01	1690334	1690383	1690334
1245	Bn-A01-p22085117		A01	18711224	18711175	18711175
1246	Bn-A01-p22086244		A01	18712351	18712302	18712302
1247	Bn-A01-p22087364		A01	18713371	18713420	18713371
1248	Bn-A01-p22087629		A01	18713636	18713685	18713636
1249	Bn-A01-p22156169		A01	18772411	18772460	18772411
1250	Bn-A01-p22182442		Ann_random	25105861	25105910	25105861
1251	Bn-A01-p2221110		A01	1704174	1704125	1704125
1252	Bn-A01-p22257309		A03_random	5556880	5556929	5556880
1253	Bn-A01-p22265175		A03_random	5565090	5565041	5565041
1254	Bn-A01-p2230371		A01	1712875	1712924	1712875
1255	Bn-A01-p22363809		Cnn_random	39311099	39311148	39311099
1256	Bn-A01-p2242890		A01	1727189	1727140	1727140
1257	Bn-A01-p2244327		A01	1728583	1728534	1728534
1258	Bn-A01-p224469		A01	2607302	2607253	2607253
1259	Bn-A01-p2245780		A01	1729916	1729965	1729916
1260	Bn-A01-p2246317		A01	1730552	1730503	1730503
1261	Bn-A01-p2246373		A01	1730508	1730557	1730508
1262	Bn-A01-p2251106		A01	1735298	1735249	1735249
1263	Bn-A01-p2254004
1264	Bn-A01-p2254072		A01	1737978	1737929	1737929
1265	Bn-A01-p2254235		A01	1738141	1738092	1738092
1266	Bn-A01-p22602330		A03_random	3765011	3764962	3764962
1267	Bn-A01-p2260859		A01	1744776	1744727	1744727
1268	Bn-A01-p2261903		A01	1745825	1745776	1745776
1269	Bn-A01-p22681496
1270	Bn-A01-p22684301		A01	18833879	18833830	18833830
1271	Bn-A01-p22685756		A01	18835271	18835320	18835271
1272	Bn-A01-p22685858		A01	18835373	18835422	18835373
1273	Bn-A01-p22739887		A08_random	470857	470808	470808
1274	Bn-A01-p22741943		A01	18901169	18901218	18901169
1275	Bn-A01-p22743403
1276	Bn-A01-p22768523		A01	18948235	18948284	18948235
1277	Bn-A01-p2277290		A01	1756110	1756159	1756110
1278	Bn-A01-p22777288
1279	Bn-A01-p22841111		A01_random	2355626	2355675	2355626
1280	Bn-A01-p22841314		A01_random	2355423	2355472	2355423
1281	Bn-A01-p2288902
1282	Bn-A01-p2291940		A01	1768809	1768760	1768760
1283	Bn-A01-p2292174
1284	Bn-A01-p22930245		A01	19423563	19423612	19423563
1285	Bn-A01-p22937843
1286	Bn-A01-p22948925		A01	19438968	19438919	19438919
1287	Bn-A01-p22949106		A01	19439049	19439098	19439049
1288	Bn-A01-p22982065		A01	19472443	19472492	19472443
1289	Bn-A01-p22983721		A01	19474101	19474150	19474101
1290	Bn-A01-p22999151		A01	19494392	19494343	19494343
1291	Bn-A01-p23020726		A01	19513133	19513182	19513133
1292	Bn-A01-p2303308		A01	1775898	1775947	1775898
1293	Bn-A01-p2306208
1294	Bn-A01-p2306938		A01	1779591	1779640	1779591
1295	Bn-A01-p2307144		A01	1779898	1779849	1779849
1296	Bn-A01-p23078554		A01_random	2412002	2411953	2411953
1297	Bn-A01-p23080525		A01_random	2410066	2410017	2410017
1298	Bn-A01-p23085796		A01_random	2403090	2403041	2403041
1299	Bn-A01-p23086253		A01_random	2402539	2402588	2402539
1300	Bn-A01-p23087044		A01_random	2401857	2401906	2401857
1301	Bn-A01-p23087707		A01_random	2401199	2401248	2401199
1302	Bn-A01-p2309179
1303	Bn-A01-p23095567		A01_random	2392675	2392626	2392626
1304	Bn-A01-p23096147		A01_random	2392096	2392047	2392047
1305	Bn-A01-p23097693		A01_random	2390585	2390536	2390536
1306	Bn-A01-p23103120		A01_random	2389263	2389312	2389263
1307	Bn-A01-p2311015		A01	1783735	1783686	1783686
1308	Bn-A01-p23111844
1309	Bn-A01-p23120368		Cnn_random	15729370	15729321	15729321
1310	Bn-A01-p23122066
1311	Bn-A01-p23169607
1312	Bn-A01-p23175111		A01	19022554	19022505	19022505
1313	Bn-A01-p23181293		Ann_random	45692575	45692526	45692526
1314	Bn-A01-p2318972		A01	1792993	1793042	1792993
1315	Bn-A01-p23191627
1316	Bn-A01-p23195492		A01	19064972	19065021	19064972
1317	Bn-A01-p23196022		A01	19064442	19064491	19064442
1318	Bn-A01-p2323744		A01	1797877	1797828	1797828
1319	Bn-A01-p23253678		A01	19111034	19111083	19111034
1320	Bn-A01-p23259034		A01	19116536	19116585	19116536
1321	Bn-A01-p23259741		A01	19117241	19117290	19117241
1322	Bn-A01-p23279247		A01	19144853	19144804	19144804
1323	Bn-A01-p23280094		A01	19145700	19145651	19145651
1324	Bn-A01-p23281709		A01	19147205	19147254	19147205
1325	Bn-A01-p23281878		A01	19147474	19147425	19147425
1326	Bn-A01-p23282001		A01	19147497	19147546	19147497
1327	Bn-A01-p23288238
1328	Bn-A01-p2329932		A01	1804427	1804476	1804427
1329	Bn-A01-p23303284		A01	19173172	19173221	19173172
1330	Bn-A01-p23321507		A01	19192416	19192465	19192416
1331	Bn-A01-p23321771		A01	19192780	19192731	19192731
1332	Bn-A01-p23322377		A01	19193368	19193319	19193319
1333	Bn-A01-p23322438		A01	19193329	19193378	19193329
1334	Bn-A01-p23330944		A01	19203851	19203802	19203802
1335	Bn-A01-p23370802		A01	19243797	19243846	19243797
1336	Bn-A01-p2340048		A01	1819222	1819173	1819173
1337	Bn-A01-p2340359		A01	1827168	1827217	1827168
1338	Bn-A01-p2341408		A01	1828037	1827988	1827988
1339	Bn-A01-p23448661
1340	Bn-A01-p2345255
1341	Bn-A01-p23472380		A01	19346246	19346197	19346197
1342	Bn-A01-p23472646		A01	19346411	19346460	19346411
1343	Bn-A01-p23473514
1344	Bn-A01-p23477194		A01	19350053	19350102	19350053
1345	Bn-A01-p23478530
1346	Bn-A01-p23479473
1347	Bn-A01-p23486950
1348	Bn-A01-p234898
1349	Bn-A01-p23493920		A01	19366747	19366796	19366747
1350	Bn-A01-p235115
1351	Bn-A01-p23536634		Ann_random	31252849	31252898	31252849
1352	Bn-A01-p23538267
1353	Bn-A01-p23538856
1354	Bn-A01-p23539305
1355	Bn-A01-p235484
1356	Bn-A01-p23560747		A01	19595989	19595940	19595940
1357	Bn-A01-p23568963		A01	19604205	19604156	19604156
1358	Bn-A01-p235781
1359	Bn-A01-p23582571		A01	19614717	19614668	19614668
1360	Bn-A01-p23586266		A01	19618297	19618346	19618297
1361	Bn-A01-p23600621		A01	19633082	19633033	19633033
1362	Bn-A01-p23602361		A01	19634753	19634802	19634753
1363	Bn-A01-p2360909		A01	1854177	1854226	1854177
1364	Bn-A01-p23613283
1365	Bn-A01-p23614494		A01	19663380	19663331	19663331
1366	Bn-A01-p23614887		A01	19663773	19663724	19663724
1367	Bn-A01-p23616839		A01	19666009	19666058	19666009
1368	Bn-A01-p23627526
1369	Bn-A01-p23634753
1370	Bn-A01-p23638070		A01	19687899	19687948	19687899
1371	Bn-A01-p23638107		A01	19688034	19687985	19687985
1372	Bn-A01-p23640103		A01	19689978	19689929	19689929
1373	Bn-A01-p23642494
1374	Bn-A01-p2365493		A01	1858543	1858494	1858494
1375	Bn-A01-p2365667		A01	1858616	1858665	1858616
1376	Bn-A01-p23658023		A01	19704707	19704658	19704658
1377	Bn-A01-p23672301
1378	Bn-A01-p23685466		A01	19738120	19738169	19738120
1379	Bn-A01-p23685978		A01	19738632	19738681	19738632
1380	Bn-A01-p23694782		A01	19747536	19747487	19747487
1381	Bn-A01-p23718726		A01	19770323	19770372	19770323
1382	Bn-A01-p23719321		A01	19771018	19770969	19770969
1383	Bn-A01-p23728095
1384	Bn-A01-p23730610		A01	19782873	19782922	19782873
1385	Bn-A01-p23736208		Ann_random	31609138	31609089	31609089
1386	Bn-A01-p23739022		Ann_random	31611852	31611901	31611852
1387	Bn-A01-p23763782		A01	19825390	19825341	19825341
1388	Bn-A01-p23772904		A01	19834661	19834612	19834612
1389	Bn-A01-p23785561
1390	Bn-A01-p23809071		A01	19872863	19872814	19872814
1391	Bn-A01-p23810423		A01	19874229	19874180	19874180
1392	Bn-A01-p23813837		A01	19877549	19877500	19877500
1393	Bn-A01-p23815268		A01	19878980	19878931	19878931
1394	Bn-A01-p23819116		A01	19882828	19882779	19882779
1395	Bn-A01-p23842865		A01	19908475	19908524	19908475
1396	Bn-A01-p23843030		A01	19908639	19908688	19908639
1397	Bn-A01-p23843222		A01	19908831	19908880	19908831
1398	Bn-A01-p23859890
1399	Bn-A01-p2387124		A01	1876825	1876776	1876776
1400	Bn-A01-p23873720		A01	19936515	19936466	19936466
1401	Bn-A01-p23876801		A01	19939496	19939545	19939496
1402	Bn-A01-p23886020		A01	19945962	19945913	19945913
1403	Bn-A01-p23905191		A01	20068518	20068469	20068469
1404	Bn-A01-p23935076		A01	20041773	20041724	20041724
1405	Bn-A01-p2393817		A01	1879621	1879670	1879621
1406	Bn-A01-p23938571		A01	20038306	20038257	20038257
1407	Bn-A01-p23943508		A01	20037167	20037118	20037118
1408	Bn-A01-p23948008		A01	20032313	20032264	20032264
1409	Bn-A01-p23950559		A01	20029778	20029827	20029778
1410	Bn-A01-p23961368		A01	20018983	20018934	20018934
1411	Bn-A01-p23965220
1412	Bn-A01-p23966537
1413	Bn-A01-p23972100		A01	20008005	20008054	20008005
1414	Bn-A01-p24006789
1415	Bn-A01-p24020373		A01	20087386	20087337	20087337
1416	Bn-A01-p24020451		A01	20087464	20087415	20087415
1417	Bn-A01-p2403471		A01	1894077	1894126	1894077
1418	Bn-A01-p24057724		A06	11539011	11539060	11539011
1419	Bn-A01-p24070704		A06	11550285	11550334	11550285
1420	Bn-A01-p24107515		A06	11576505	11576456	11576456
1421	Bn-A01-p24145113		C07	9156008	9155959	9155959
1422	Bn-A01-p2421445		A01	1911995	1912044	1911995
1423	Bn-A01-p24226107		A06	11708056	11708105	11708056
1424	Bn-A01-p24229645
1425	Bn-A01-p24308273		A01	20102461	20102510	20102461
1426	Bn-A01-p24308957		A01	20103243	20103194	20103194
1427	Bn-A01-p24309386
1428	Bn-A01-p24310993		A01	20105684	20105733	20105684
1429	Bn-A01-p2431503		A01	1921259	1921210	1921210
1430	Bn-A01-p24319792		A01	20114843	20114892	20114843
1431	Bn-A01-p24320794		A01	20115036	20115085	20115036
1432	Bn-A01-p24346952
1433	Bn-A01-p24360206		A01	20142613	20142662	20142613
1434	Bn-A01-p24369239
1435	Bn-A01-p24369455
1436	Bn-A01-p24372608		A01	20160352	20160303	20160303
1437	Bn-A01-p24390991		A01	20185973	20186022	20185973
1438	Bn-A01-p24394537		A01	20189640	20189591	20189591
1439	Bn-A01-p24395406
1440	Bn-A01-p24396906
1441	Bn-A01-p24408637		A01	20206573	20206622	20206573
1442	Bn-A01-p24416660		A01	20214692	20214741	20214692
1443	Bn-A01-p24425084		C01	35863102	35863053	35863053
1444	Bn-A01-p24425211		A01	20223190	20223239	20223190
1445	Bn-A01-p24425829
1446	Bn-A01-p24429653
1447	Bn-A01-p24431478		A01	20229883	20229834	20229834
1448	Bn-A01-p24435452		A01	20237823	20237872	20237823
1449	Bn-A01-p2445274
1450	Bn-A01-p2445468		A01	1936387	1936338	1936338
1451	Bn-A01-p2445602		A01	1936521	1936472	1936472
1452	Bn-A01-p2448162
1453	Bn-A01-p24487852		A01	20287101	20287052	20287052
1454	Bn-A01-p24504495		A01	20308781	20308732	20308732
1455	Bn-A01-p24504575		A01	20308861	20308812	20308812
1456	Bn-A01-p24507466		A01	20311750	20311701	20311701
1457	Bn-A01-p24510656
1458	Bn-A01-p24520244		A01	20325299	20325348	20325299
1459	Bn-A01-p24525303		A01	20330407	20330358	20330358
1460	Bn-A01-p24526982		A01	20332086	20332037	20332037
1461	Bn-A01-p24529391		A01	20334412	20334461	20334412
1462	Bn-A01-p2453633		A01	1939436	1939485	1939436
1463	Bn-A01-p24536432
1464	Bn-A01-p2453758		A01	1939561	1939610	1939561
1465	Bn-A01-p24541095		A01	20344168	20344119	20344119
1466	Bn-A01-p2455219		A01	1941022	1941071	1941022
1467	Bn-A01-p24556230		A01	20356804	20356853	20356804
1468	Bn-A01-p24565084		A01	20363668	20363717	20363668
1469	Bn-A01-p24565311		A01	20363895	20363944	20363895
1470	Bn-A01-p24570589
1471	Bn-A01-p24575577		A01	20378158	20378109	20378109
1472	Bn-A01-p24575679		A01	20378160	20378209	20378160
1473	Bn-A01-p2457750		A01	1943725	1943676	1943676
1474	Bn-A01-p24578644
1475	Bn-A01-p2461470		Ann_random	36672193	36672144	36672144
1476	Bn-A01-p24634303		A01_random	2461015	2461064	2461015
1477	Bn-A01-p24635378		A01_random	2455265	2455216	2455216
1478	Bn-A01-p24636537		A01_random	2453748	2453797	2453748
1479	Bn-A01-p24646334		A01_random	2442418	2442369	2442369
1480	Bn-A01-p24655110
1481	Bn-A01-p24664331		A01	20435060	20435109	20435060
1482	Bn-A01-p24696367		A01	20464405	20464356	20464356
1483	Bn-A01-p24697185		A01	20465223	20465174	20465174
1484	Bn-A01-p24701885		A01	20469971	20470020	20469971
1485	Bn-A01-p24703150		A01	20471239	20471288	20471239
1486	Bn-A01-p24705790		A01	20473911	20473960	20473911
1487	Bn-A01-p24706378		A01	20474599	20474550	20474550
1488	Bn-A01-p24707425		A01	20475551	20475600	20475551
1489	Bn-A01-p24707727		A01	20475853	20475902	20475853
1490	Bn-A01-p24720378		A01	20482166	20482215	20482166
1491	Bn-A01-p24737418
1492	Bn-A01-p2475676
1493	Bn-A01-p24756888
1494	Bn-A01-p2478054
1495	Bn-A01-p2478055		A01	1966035	1965986	1965986
1496	Bn-A01-p24811222		A01	20548341	20548292	20548292
1497	Bn-A01-p24812396		C03	22910477	22910526	22910477
1498	Bn-A01-p24813515		A01	20549180	20549229	20549180
1499	Bn-A01-p24828081		A01	20559868	20559819	20559819
1500	Bn-A01-p24829245		A01	20560931	20560980	20560931
1501	Bn-A01-p24829988		A01	20561674	20561723	20561674
1502	Bn-A01-p24830111		A01	20561797	20561846	20561797
1503	Bn-A01-p24830366		A01	20562152	20562103	20562103
1504	Bn-A01-p24835306		A01	20567107	20567058	20567058
1505	Bn-A01-p24835449		A01	20567150	20567199	20567150
1506	Bn-A01-p24839451		A01	20571123	20571172	20571123
1507	Bn-A01-p24839905		A01	20571581	20571630	20571581
1508	Bn-A01-p24840306		A01	20572082	20572033	20572033
1509	Bn-A01-p24848629		A01	20581244	20581195	20581195
1510	Bn-A01-p24849993		A01	20582608	20582559	20582559
1511	Bn-A01-p24858036
1512	Bn-A01-p24862401		Ann_random	37708501	37708550	37708501
1513	Bn-A01-p24880356		A01_random	2566898	2566947	2566898
1514	Bn-A01-p24915384		A01_random	2529657	2529706	2529657
1515	Bn-A01-p2491976		A01	1980048	1979999	1979999
1516	Bn-A01-p24920662
1517	Bn-A01-p24921162		A01_random	2519424	2519473	2519424
1518	Bn-A01-p24921355		A01_random	2519339	2519290	2519290
1519	Bn-A01-p24950985		A01_random	2499422	2499373	2499373
1520	Bn-A01-p24974533		A01_random	2603575	2603624	2603575
1521	Bn-A01-p24976705		A01_random	2605714	2605763	2605714
1522	Bn-A01-p24981413		A01_random	2609305	2609256	2609256
1523	Bn-A01-p25007130		Ann_random	35669026	35669075	35669026
1524	Bn-A01-p2501423		A01	1989674	1989625	1989625
1525	Bn-A01-p25032772		A01	22586999	22586950	22586950
1526	Bn-A01-p25040577		Cnn_random	64923089	64923138	64923089
1527	Bn-A01-p2504370		A01	1992500	1992549	1992500
1528	Bn-A01-p25050109		A01	22564492	22564443	22564443
1529	Bn-A01-p25061137		A01	22553614	22553565	22553565
1530	Bn-A01-p25070443
1531	Bn-A01-p25072800		A01	22535867	22535818	22535818
1532	Bn-A01-p250759		A01	2628312	2628361	2628312
1533	Bn-A01-p25079412		A01	22530231	22530280	22530231
1534	Bn-A01-p25079505		A01	22530238	22530189	22530189
1535	Bn-A01-p2509163		A01	1998692	1998741	1998692
1536	Bn-A01-p25099980
1537	Bn-A01-p25100490		A01	22380506	22380555	22380506
1538	Bn-A01-p25101023		A01	22379973	22380022	22379973
1539	Bn-A01-p25117730		A01	22357335	22357286	22357286
1540	Bn-A01-p25143334
1541	Bn-A01-p25171870		A04_random	1443400	1443449	1443400
1542	Bn-A01-p25175675		A04_random	1379388	1379437	1379388
1543	Bn-A01-p2517658
1544	Bn-A01-p25183707		A04_random	1387280	1387329	1387280
1545	Bn-A01-p25196502		A04_random	1405320	1405271	1405271
1546	Bn-A01-p25199395		A04_random	1409388	1409437	1409388
1547	Bn-A01-p25200386		A04_random	1410409	1410458	1410409
1548	Bn-A01-p25235998		A01	22206153	22206202	22206153
1549	Bn-A01-p25255567		A01	22188235	22188186	22188186
1550	Bn-A01-p25258657
1551	Bn-A01-p25259103
1552	Bn-A01-p25259292
1553	Bn-A01-p25260327
1554	Bn-A01-p25260589		Ann_random	30002785	30002834	30002785
1555	Bn-A01-p25260919		Ann_random	30003216	30003167	30003167
1556	Bn-A01-p25267377		Ann_random	30007885	30007934	30007885
1557	Bn-A01-p25279161
1558	Bn-A01-p25311527
1559	Bn-A01-p25326722		Ann_random	13653721	13653672	13653672
1560	Bn-A01-p25327241
1561	Bn-A01-p2533727		A01	2028604	2028653	2028604
1562	Bn-A01-p25349875
1563	Bn-A01-p25350397		A04	19103379	19103330	19103330
1564	Bn-A01-p25351684		A04	19101998	19102047	19101998
1565	Bn-A01-p25352753		A04	19100931	19100980	19100931
1566	Bn-A01-p25363566		A04	19086775	19086726	19086726
1567	Bn-A01-p25364218		A04	19086022	19086071	19086022
1568	Bn-A01-p25377739		A04	19075464	19075513	19075464
1569	Bn-A01-p2538180		A01	2035130	2035081	2035081
1570	Bn-A01-p25389497
1571	Bn-A01-p25391997		A04	19060453	19060502	19060453
1572	Bn-A01-p25397605		A04	19054826	19054875	19054826
1573	Bn-A01-p25405698		A04	19050710	19050661	19050661
1574	Bn-A01-p25428278		A04	19025907	19025858	19025858
1575	Bn-A01-p25429100		A04	19024990	19025039	19024990
1576	Bn-A01-p25444722		Ann_random	16361096	16361047	16361047
1577	Bn-A01-p25453874		Ann_random	16346396	16346445	16346396
1578	Bn-A01-p25462155		Ann_random	16339363	16339412	16339363
1579	Bn-A01-p25470470		Ann_random	16333170	16333219	16333170
1580	Bn-A01-p25480187		Ann_random	16320635	16320586	16320586
1581	Bn-A01-p25480397		Ann_random	16320325	16320374	16320325
1582	Bn-A01-p25509783		C04	47793327	47793278	47793278
1583	Bn-A01-p25512934		C04	47786308	47786357	47786308
1584	Bn-A01-p25513710		C04	47785542	47785591	47785542
1585	Bn-A01-p25517197		C04	47782152	47782103	47782103
1586	Bn-A01-p25517270
1587	Bn-A01-p25518745		C04	47780503	47780552	47780503
1588	Bn-A01-p2553345		A01	2054710	2054661	2054661
1589	Bn-A01-p25555508
1590	Bn-A01-p25561204		A01	23243058	23243107	23243058
1591	Bn-A01-p25562652		A01	23241610	23241659	23241610
1592	Bn-A01-p25570701		A01	23229544	23229593	23229544
1593	Bn-A01-p25572254		A01	23228042	23227993	23227993
1594	Bn-A01-p25577348
1595	Bn-A01-p25580651		A01	23213466	23213417	23213417
1596	Bn-A01-p25591508		A01	23201958	23202007	23201958
1597	Bn-A01-p2569303		A01	2070743	2070694	2070694
1598	Bn-A01-p2574969		A01	2076552	2076601	2076552
1599	Bn-A01-p25750911		A01_random	1276665	1276616	1276616
1600	Bn-A01-p2575497
1601	Bn-A01-p2587709		A01	2094614	2094565	2094565
1602	Bn-A01-p25898606		A06	8573743	8573792	8573743
1603	Bn-A01-p26010353		Cnn_random	11206785	11206736	11206736
1604	Bn-A01-p26064479		A01	4075226	4075177	4075177
1605	Bn-A01-p2608660		A01	2115146	2115097	2115097
1606	Bn-A01-p2624222		A01	2128794	2128843	2128794
1607	Bn-A01-p2626270		A01	2132814	2132863	2132814
1608	Bn-A01-p2634563		A01	2141110	2141159	2141110
1609	Bn-A01-p26366791		A01	20889161	20889210	20889161
1610	Bn-A01-p26369426		A01	20892890	20892841	20892841
1611	Bn-A01-p26369651		A01	20893015	20893064	20893015
1612	Bn-A01-p2637699		A01	2144278	2144327	2144278
1613	Bn-A01-p26380200		A01	20906344	20906295	20906295
1614	Bn-A01-p26384777		A01	20910943	20910894	20910894
1615	Bn-A01-p26400154		A01	20928863	20928912	20928863
1616	Bn-A01-p26423587		A01	20942421	20942372	20942372
1617	Bn-A01-p26425810		A01	20944361	20944410	20944361
1618	Bn-A01-p26426004		A01	20944555	20944604	20944555
1619	Bn-A01-p26447438		A01	20969396	20969347	20969347
1620	Bn-A01-p26461873		A01	20983782	20983733	20983733
1621	Bn-A01-p2647221		A01	2154628	2154579	2154579
1622	Bn-A01-p26515072
1623	Bn-A01-p26516918		A01	21041246	21041295	21041246
1624	Bn-A01-p26518304
1625	Bn-A01-p26519047		A01	21043375	21043424	21043375
1626	Bn-A01-p26541761		Ann_random	9891371	9891322	9891322
1627	Bn-A01-p26543758		Ann_random	9893268	9893317	9893268
1628	Bn-A01-p26568738		Ann_random	9916245	9916294	9916245
1629	Bn-A01-p26571596		Ann_random	37173193	37173242	37173193
1630	Bn-A01-p26572331
1631	Bn-A01-p26575652		Ann_random	9924697	9924746	9924697
1632	Bn-A01-p26589959		Ann_random	9938464	9938415	9938415
1633	Bn-A01-p26592021
1634	Bn-A01-p26594603		Ann_random	9944354	9944305	9944305
1635	Bn-A01-p26604864		Ann_random	9960857	9960906	9960857
1636	Bn-A01-p26614232		Ann_random	9970437	9970388	9970388
1637	Bn-A01-p26624315
1638	Bn-A01-p26627091
1639	Bn-A01-p26658327
1640	Bn-A01-p2667471
1641	Bn-A01-p2667691
1642	Bn-A01-p2667767
1643	Bn-A01-p26685015
1644	Bn-A01-p26685077
1645	Bn-A01-p26688333
1646	Bn-A01-p2668951
1647	Bn-A01-p26713360
1648	Bn-A01-p26715665
1649	Bn-A01-p26716060
1650	Bn-A01-p26722319
1651	Bn-A01-p26759778
1652	Bn-A01-p26760158		A09_random	341484	341435	341435
1653	Bn-A01-p26767819		Ann_random	15342148	15342197	15342148
1654	Bn-A01-p26829665		C09	520213	520164	520164
1655	Bn-A01-p26837207
1656	Bn-A01-p26853670
1657	Bn-A01-p26866541		A09	896311	896360	896311
1658	Bn-A01-p2688662		A01	2194542	2194591	2194542
1659	Bn-A01-p26910983		A09	870293	870342	870293
1660	Bn-A01-p26914512		A09	866759	866808	866759
1661	Bn-A01-p26914851		A09	866419	866468	866419
1662	Bn-A01-p26921219		A09	861914	861963	861914
1663	Bn-A01-p26921609		A09	861624	861575	861575
1664	Bn-A01-p26940404
1665	Bn-A01-p2694323		A01	2200195	2200244	2200195
1666	Bn-A01-p26945726		A09	837437	837388	837388
1667	Bn-A01-p26946254		A09	836909	836860	836860
1668	Bn-A01-p26956455		A09	807818	807769	807769
1669	Bn-A01-p26965229		A09	803060	803109	803060
1670	Bn-A01-p26966407		A09	801909	801958	801909
1671	Bn-A01-p26968952		A09	799337	799288	799288
1672	Bn-A01-p26969210		A09	798982	799031	798982
1673	Bn-A01-p26973178		A09	794430	794381	794381
1674	Bn-A01-p26985090
1675	Bn-A01-p26990131		A09	761694	761645	761645
1676	Bn-A01-p26996900		A09	755216	755167	755167
1677	Bn-A01-p26998962		A09	753055	753104	753055
1678	Bn-A01-p2699907		A01	2205796	2205845	2205796
1679	Bn-A01-p27004740		A09	745791	745840	745791
1680	Bn-A01-p27012139		A09	738644	738595	738595
1681	Bn-A01-p27017324		A09	733506	733457	733457
1682	Bn-A01-p27017651		A09	733179	733130	733130
1683	Bn-A01-p27019745		A09	730920	730969	730920
1684	Bn-A01-p27029107		A09	719969	719920	719920
1685	Bn-A01-p27029254		A09	719822	719773	719773
1686	Bn-A01-p27037472
1687	Bn-A01-p27050083		A09	696192	696143	696143
1688	Bn-A01-p27060364
1689	Bn-A01-p27061075		A09	686146	686195	686146
1690	Bn-A01-p27079797
1691	Bn-A01-p27101289
1692	Bn-A01-p27107081		A01	21180875	21180924	21180875
1693	Bn-A01-p27115455		A01	21190535	21190486	21190486
1694	Bn-A01-p27117954
1695	Bn-A01-p27119250
1696	Bn-A01-p27125649
1697	Bn-A01-p2713439
1698	Bn-A01-p2713528		A01	2220706	2220657	2220657
1699	Bn-A01-p2713583		A01	2220661	2220710	2220661
1700	Bn-A01-p27147782		A01	21236239	21236288	21236239
1701	Bn-A01-p2715156
1702	Bn-A01-p2718126		A01	2225755	2225804	2225755
1703	Bn-A01-p27202461		A01	21360748	21360797	21360748
1704	Bn-A01-p27220075
1705	Bn-A01-p27225628
1706	Bn-A01-p27263558		A01	21414717	21414766	21414717
1707	Bn-A01-p27272066		A01	21423230	21423279	21423230
1708	Bn-A01-p27280214
1709	Bn-A01-p27293125
1710	Bn-A01-p27299339
1711	Bn-A01-p27301264
1712	Bn-A01-p27301637
1713	Bn-A01-p27301980
1714	Bn-A01-p27302144
1715	Bn-A01-p27318082		A01	21450146	21450097	21450097
1716	Bn-A01-p27320515
1717	Bn-A01-p27331467		Ann_random	30786009	30785960	30785960
1718	Bn-A01-p27336799		A01	21466170	21466121	21466121
1719	Bn-A01-p27348128		A01	21468618	21468569	21468569
1720	Bn-A01-p27360503		A01	21484268	21484317	21484268
1721	Bn-A01-p27361855		A01	21485705	21485656	21485656
1722	Bn-A01-p27381111		A01	21505511	21505462	21505462
1723	Bn-A01-p27389703
1724	Bn-A01-p27392534		A01	21524964	21524915	21524915
1725	Bn-A01-p27417163		A01	21558823	21558872	21558823
1726	Bn-A01-p27463135		A01	21592189	21592140	21592140
1727	Bn-A01-p2746862		A01	2253654	2253605	2253605
1728	Bn-A01-p27522299		A01	21658219	21658170	21658170
1729	Bn-A01-p27570336
1730	Bn-A01-p27570489
1731	Bn-A01-p27573404		A01	21708946	21708897	21708897
1732	Bn-A01-p27580681
1733	Bn-A01-p27581056
1734	Bn-A01-p27589456		Ann_random	14084095	14084144	14084095
1735	Bn-A01-p27601050
1736	Bn-A01-p27622120		C01	37885595	37885644	37885595
1737	Bn-A01-p27622168		C01	37885743	37885694	37885694
1738	Bn-A01-p27623686		C01	37887294	37887245	37887245
1739	Bn-A01-p27668070
1740	Bn-A01-p27673018		Ann_random	28338574	28338525	28338525
1741	Bn-A01-p276866
1742	Bn-A01-p27722989		A01	21730742	21730693	21730693
1743	Bn-A01-p2775635		A01	2273731	2273780	2273731
1744	Bn-A01-p27774124		C01	38105149	38105100	38105100
1745	Bn-A01-p27774386		C01	38105411	38105362	38105362
1746	Bn-A01-p27774666		C01	38105589	38105638	38105589
1747	Bn-A01-p27777763
1748	Bn-A01-p27796877		C01	38129902	38129853	38129853
1749	Bn-A01-p27797076		C01	38130101	38130052	38130052
1750	Bn-A01-p27810962		C01	38139265	38139216	38139216
1751	Bn-A01-p27822000		C01	38216219	38216268	38216219
1752	Bn-A01-p27822790		C01	38217009	38217058	38217009
1753	Bn-A01-p27830372		C01	38224585	38224634	38224585
1754	Bn-A01-p27831569		C01	38225782	38225831	38225782
1755	Bn-A01-p27834392
1756	Bn-A01-p27834452		C01	38231413	38231462	38231413
1757	Bn-A01-p2784074		A01	2282238	2282287	2282238
1758	Bn-A01-p27843242
1759	Bn-A01-p27845673		C01	38247821	38247870	38247821
1760	Bn-A01-p27846002
1761	Bn-A01-p27846227
1762	Bn-A01-p27846544		C01	38248693	38248742	38248693
1763	Bn-A01-p27854949		C01	38257239	38257288	38257239
1764	Bn-A01-p27866419
1765	Bn-A01-p27877194		C01	38279700	38279651	38279651
1766	Bn-A01-p27893933		C01	38295220	38295171	38295171
1767	Bn-A01-p27905344
1768	Bn-A01-p27907325
1769	Bn-A01-p27907422
1770	Bn-A01-p27926074
1771	Bn-A01-p27926195
1772	Bn-A01-p27926396
1773	Bn-A01-p27926574
1774	Bn-A01-p27926866
1775	Bn-A01-p2792719		A01	2290908	2290957	2290908
1776	Bn-A01-p27928188
1777	Bn-A01-p27928239
1778	Bn-A01-p27936360
1779	Bn-A01-p27937532
1780	Bn-A01-p27942610		Ann_random	18213577	18213626	18213577
1781	Bn-A01-p27947381
1782	Bn-A01-p27948361
1783	Bn-A01-p27953178
1784	Bn-A01-p27953261
1785	Bn-A01-p27954131		Ann_random	18228211	18228260	18228211
1786	Bn-A01-p27954294
1787	Bn-A01-p27956374
1788	Bn-A01-p27965742		A01	21812526	21812477	21812477
1789	Bn-A01-p27968584
1790	Bn-A01-p27988223		A01	21842299	21842250	21842250
1791	Bn-A01-p27989439		A01	21843416	21843465	21843416
1792	Bn-A01-p28047872		Ann_random	46902600	46902649	46902600
1793	Bn-A01-p28049872		A01	21963677	21963726	21963677
1794	Bn-A01-p28089456
1795	Bn-A01-p28102080
1796	Bn-A01-p28110393
1797	Bn-A01-p28147757		A01	22147035	22146986	22146986
1798	Bn-A01-p28161207		A01	22162731	22162780	22162731
1799	Bn-A01-p28186318		Ann_random	2661560	2661609	2661560
1800	Bn-A01-p28193774		Ann_random	2652547	2652596	2652547
1801	Bn-A01-p28205769
1802	Bn-A01-p28207450
1803	Bn-A01-p28217427		Ann_random	2629442	2629491	2629442
1804	Bn-A01-p28220430		Ann_random	2626537	2626488	2626488
1805	Bn-A01-p28222170		Ann_random	2624797	2624748	2624748
1806	Bn-A01-p28245023		Ann_random	2480699	2480650	2480650
1807	Bn-A01-p28249918
1808	Bn-A01-p28250936		Ann_random	2474472	2474521	2474472
1809	Bn-A01-p2825565		A01	2327618	2327569	2327569
1810	Bn-A01-p28261145
1811	Bn-A01-p28278192
1812	Bn-A01-p28285580		Ann_random	2438061	2438110	2438061
1813	Bn-A01-p28326025		Ann_random	2405479	2405430	2405430
1814	Bn-A01-p28333226		Ann_random	2395034	2394985	2394985
1815	Bn-A01-p28336382		Ann_random	2391830	2391781	2391781
1816	Bn-A01-p28336754		Ann_random	2391358	2391407	2391358
1817	Bn-A01-p28346931		A01	22599163	22599212	22599163
1818	Bn-A01-p28360889		A01	22615290	22615339	22615290
1819	Bn-A01-p28364600		A01	22619201	22619152	22619152
1820	Bn-A01-p2836617
1821	Bn-A01-p28380414
1822	Bn-A01-p28385501		A01	22643001	22643050	22643001
1823	Bn-A01-p28403438		A01	22656024	22656073	22656024
1824	Bn-A01-p2841043		A01	2350216	2350167	2350167
1825	Bn-A01-p28426820		A01	22710003	22710052	22710003
1826	Bn-A01-p28447868		A01	22733587	22733538	22733538
1827	Bn-A01-p28462071		A01	22750334	22750285	22750285
1828	Bn-A01-p2846364		A03	3694008	3693959	3693959
1829	Bn-A01-p2848253		A03	3695797	3695846	3695797
1830	Bn-A01-p2849034		A03	3696678	3696629	3696629
1831	Bn-A01-p2849540		A03	3697084	3697133	3697084
1832	Bn-A01-p28497362
1833	Bn-A01-p28497900
1834	Bn-A01-p28500378		A01	22793523	22793572	22793523
1835	Bn-A01-p28502173		A01	22795321	22795370	22795321
1836	Bn-A01-p285120		A01	2660666	2660715	2660666
1837	Bn-A01-p28534093
1838	Bn-A01-p28551714		Cnn_random	5287460	5287411	5287411
1839	Bn-A01-p28571117
1840	Bn-A01-p28577026		Cnn_random	5339400	5339351	5339351
1841	Bn-A01-p28578023		Cnn_random	5340398	5340349	5340349
1842	Bn-A01-p28592050		Cnn_random	5351052	5351101	5351052
1843	Bn-A01-p2861502		A01	2364288	2364239	2364239
1844	Bn-A01-p2864193		A01	2366968	2366919	2366919
1845	Bn-A01-p2867284		A01	2370057	2370008	2370008
1846	Bn-A01-p2873007		A01	2375328	2375377	2375328
1847	Bn-A01-p2874393		A01	2376811	2376762	2376762
1848	Bn-A01-p2882270		A01	2386211	2386260	2386211
1849	Bn-A01-p2884934		A01	2388870	2388919	2388870
1850	Bn-A01-p2891863
1851	Bn-A01-p289703		A01	2665351	2665302	2665302
1852	Bn-A01-p2897071		A01	2401440	2401391	2401391
1853	Bn-A01-p2910608		A01_random	117370	117419	117370
1854	Bn-A01-p2910752		A01_random	117226	117275	117226
1855	Bn-A01-p2915231		A01_random	162850	162801	162801
1856	Bn-A01-p2915821		A01_random	162266	162217	162217
1857	Bn-A01-p2928824		A01_random	148821	148870	148821
1858	Bn-A01-p2934166
1859	Bn-A01-p2956393		A01_random	127149	127198	127149
1860	Bn-A01-p2957869		A01_random	125773	125724	125724
1861	Bn-A01-p2961857		A01_random	165432	165383	165383
1862	Bn-A01-p2990104		A01	2702338	2702387	2702338
1863	Bn-A01-p3000989
1864	Bn-A01-p3005310		A01	2716577	2716626	2716577
1865	Bn-A01-p3005793		A01	2717160	2717111	2717111
1866	Bn-A01-p3045214		A01	2751725	2751676	2751676
1867	Bn-A01-p3045984		A01	2752387	2752436	2752387
1868	Bn-A01-p3050613		A01	2756759	2756808	2756759
1869	Bn-A01-p3059596		A01	2764890	2764841	2764841
1870	Bn-A01-p3061223		A01	2766374	2766423	2766374
1871	Bn-A01-p3069312		A01	2774563	2774514	2774514
1872	Bn-A01-p3070657
1873	Bn-A01-p3076531
1874	Bn-A01-p3077309
1875	Bn-A01-p3078457		A01	2783476	2783525	2783476
1876	Bn-A01-p3085248
1877	Bn-A01-p309524		A01	2683527	2683478	2683478
1878	Bn-A01-p3097105		A01	2801353	2801304	2801304
1879	Bn-A01-p3100346		A01	2804555	2804506	2804506
1880	Bn-A01-p3105148		Ann_random	28610965	28611014	28610965
1881	Bn-A01-p3105358
1882	Bn-A01-p3111607		A01	2814454	2814405	2814405
1883	Bn-A01-p3123580		A01	2826462	2826511	2826462
1884	Bn-A01-p3134159		A01	2837254	2837205	2837205
1885	Bn-A01-p3136468		A01	2839431	2839480	2839431
1886	Bn-A01-p3137277		A01	2840240	2840289	2840240
1887	Bn-A01-p314983		A01	2687850	2687801	2687801
1888	Bn-A01-p3152636		A01	2865030	2864981	2864981
1889	Bn-A01-p3169855
1890	Bn-A01-p3173607		A01	2883551	2883502	2883502
1891	Bn-A01-p3175614		A01	2885969	2885920	2885920
1892	Bn-A01-p3179210		A01	2889454	2889503	2889454
1893	Bn-A01-p3179292
1894	Bn-A01-p3183888		A01	2894227	2894178	2894178
1895	Bn-A01-p3195980
1896	Bn-A01-p3223005
1897	Bn-A01-p3226309		A01	2920750	2920701	2920701
1898	Bn-A01-p3232184		A01	2920849	2920898	2920849
1899	Bn-A01-p3232810		A01	2921573	2921524	2921524
1900	Bn-A01-p3232913		A01	2921576	2921625	2921576
1901	Bn-A01-p3233247		A01	2922010	2921961	2921961
1902	Bn-A01-p3233299		A01	2921962	2922011	2921962
1903	Bn-A01-p3240780		A01	2922371	2922420	2922371
1904	Bn-A01-p324562		A01	2700471	2700422	2700422
1905	Bn-A01-p3279678		Ann_random	37060099	37060148	37060099
1906	Bn-A01-p3306526		A01	2993021	2992972	2992972
1907	Bn-A01-p3307173		A01	2993668	2993619	2993619
1908	Bn-A01-p3323476		A01	3000120	3000071	3000071
1909	Bn-A01-p333856		A01_random	83991	83942	83942
1910	Bn-A01-p3378332		A01	3044549	3044598	3044549
1911	Bn-A01-p340954
1912	Bn-A01-p344884		C01	300021	300070	300021
1913	Bn-A01-p345182		A01_random	79143	79094	79094
1914	Bn-A01-p3487320		A01	3153868	3153917	3153868
1915	Bn-A01-p3495476		A01	3164831	3164782	3164782
1916	Bn-A01-p3567127		A01	3239210	3239161	3239161
1917	Bn-A01-p3573045		A01	3245113	3245064	3245064
1918	Bn-A01-p3576068		Ann_random	38464337	38464386	38464337
1919	Bn-A01-p3579887		Ann_random	34993295	34993344	34993295
1920	Bn-A01-p3586744		A01	3253944	3253993	3253944
1921	Bn-A01-p3597929		A01	3265200	3265151	3265151
1922	Bn-A01-p3598097		A01	3265268	3265317	3265268
1923	Bn-A01-p3598515		A01	3265685	3265734	3265685
1924	Bn-A01-p3598533		A01	3265803	3265754	3265754
1925	Bn-A01-p3599097		A01	3266367	3266318	3266318
1926	Bn-A01-p3610530		A01	3275855	3275806	3275806
1927	Bn-A01-p3619975		A01	3282665	3282714	3282665
1928	Bn-A01-p3626821		A01	3289531	3289580	3289531
1929	Bn-A01-p3631990		A01	3295957	3295908	3295908
1930	Bn-A01-p3640191		A01	3308113	3308162	3308113
1931	Bn-A01-p3643352		A01	3311218	3311267	3311218
1932	Bn-A01-p3644770		A01	3312585	3312634	3312585
1933	Bn-A01-p3664698		Ann_random	30112637	30112686	30112637
1934	Bn-A01-p3666241		Ann_random	30111094	30111143	30111094
1935	Bn-A01-p3703676
1936	Bn-A01-p3707366
1937	Bn-A01-p3713266
1938	Bn-A01-p3737522		A01	3391055	3391006	3391006
1939	Bn-A01-p3744726
1940	Bn-A01-p3755849
1941	Bn-A01-p3758784		A01	3412434	3412483	3412434
1942	Bn-A01-p3782356		A01	3432112	3432063	3432063
1943	Bn-A01-p3789302		A01	3436271	3436320	3436271
1944	Bn-A01-p3791028		A01	3437998	3438047	3437998
1945	Bn-A01-p3829226
1946	Bn-A01-p3829785
1947	Bn-A01-p3858902		A01	3481703	3481752	3481703
1948	Bn-A01-p3859106		A01	3481907	3481956	3481907
1949	Bn-A01-p3859610		A01	3482411	3482460	3482411
1950	Bn-A01-p3889035		A01	3509916	3509965	3509916
1951	Bn-A01-p3892184		A01	3512518	3512469	3512469
1952	Bn-A01-p3904495		A01	3530496	3530447	3530447
1953	Bn-A01-p3906965		A01	3533090	3533139	3533090
1954	Bn-A01-p3935187
1955	Bn-A01-p3938241		A01	3563824	3563775	3563775
1956	Bn-A01-p3939508		A01	3565091	3565042	3565042
1957	Bn-A01-p3948389		A01	3567226	3567177	3567177
1958	Bn-A01-p3984534		A01	3618714	3618763	3618714
1959	Bn-A01-p3993078		A01	3627772	3627723	3627723
1960	Bn-A01-p4003991		A01	3638600	3638551	3638551
1961	Bn-A01-p4023655		A01_random	184695	184646	184646
1962	Bn-A01-p4027402		A01_random	180864	180913	180864
1963	Bn-A01-p4041055
1964	Bn-A01-p4070059		A01	3734064	3734015	3734015
1965	Bn-A01-p4077105		A01	3740529	3740480	3740480
1966	Bn-A01-p4084366		A01	3748046	3747997	3747997
1967	Bn-A01-p4084739		A01	3748419	3748370	3748370
1968	Bn-A01-p4087533		A01	3751354	3751403	3751354
1969	Bn-A01-p4109157		A01	3772876	3772827	3772827
1970	Bn-A01-p4113202
1971	Bn-A01-p4116110		A01	3794167	3794216	3794167
1972	Bn-A01-p4117153
1973	Bn-A01-p4164843
1974	Bn-A01-p4167795		A01	3847638	3847687	3847638
1975	Bn-A01-p4173668		A01	3853130	3853179	3853130
1976	Bn-A01-p4177941		A01	3857451	3857500	3857451
1977	Bn-A01-p4188629
1978	Bn-A01-p4220987
1979	Bn-A01-p4227703		A01	3904609	3904560	3904560
1980	Bn-A01-p4228985		A01	3905790	3905839	3905790
1981	Bn-A01-p4230829		A01	3907633	3907682	3907633
1982	Bn-A01-p4233306		A01	3911459	3911410	3911410
1983	Bn-A01-p4235273		A01	3914914	3914963	3914914
1984	Bn-A01-p4242269		A01	3921845	3921894	3921845
1985	Bn-A01-p4246586
1986	Bn-A01-p4258195
1987	Bn-A01-p4284958		A01	3956210	3956259	3956210
1988	Bn-A01-p4288869
1989	Bn-A01-p4288938
1990	Bn-A01-p4289535
1991	Bn-A01-p4293847
1992	Bn-A01-p4293878		A01	3966979	3966930	3966930
1993	Bn-A01-p4303527		A01	3984216	3984265	3984216
1994	Bn-A01-p4310302		A01	3996684	3996733	3996684
1995	Bn-A01-p4311134		A01	3997788	3997739	3997739
[truncated: 50,162 more rows]
