# Supplementary material for: Breeding histories and selection criteria for oilseed rape in Europe and China identified by genome wide pedigree dissection
Source: Sci Rep. 2017 May 15;7:1916. doi: 10.1038/s41598-017-02188-z (PMC5432491; doi:10.1038/s41598-017-02188-z)
Supplement: Supplementary file 2 — Supplementary Dataset 2 [file 41598_2017_2188_MOESM2_ESM.xls]

## Sheet: Supplementary Table 4
Title: Breeding histories and selection criteria for oilseed rape in Europe and China identified by genome wide pedigree dissection
Authors: Xiaohua Wang1,2, Yan Long1,3, Nian Wang4, Jun Zou1, Guangda Ding1,2, Martin R. Broadley5, Philip J. White6,7, Pan Yuan1,2, Qianwen Zhang1,2, Ziliang Luo1, Peifa Liu1, Hua Zhao4, Ying Zhang1,2, Hongmei Cai2, Graham J. King1,8, Fangsen Xu1,2, Jinling Meng1, Lei Shi1,2 ⃰
Supplementary Table 4. Genes located in the QTL regions and IBD regions, and the values for Tajima's D, gene diversity and PIC (Polymorphism information content) of genes detected in genome of cultivars in Tapidor and Ningyou7 pedigrees
No.	IBD									QTL																			Gene information											Physical position				Gene diversity and PIC
	Block	chromosome	Start	End	Marker-start	Marker-end	p value	Genetic transferred cultivars		QTL	Linkage group	LOD2_L	LOD2_R	Lod score	R2(PVE)	Peak position	Micro-environment	Additive effect	QTLs for related Traits	Chromosome	QTLM-start	Physical-start	QTLM-end	Physical-end	R2	QTL type*	Microenvironment		Gene_id	Gene alias	Chromosome	Start	End	A.thaliana Locus	description	Blast nr	B. napus description	Genes related traits	Genetic transferred cultivars	Marker-L	Darmor id	Position		Tapidor-GeneDiversity	Tapidor-PIC	Ningyou7-GeneDiversity	Ningyou7-PIC	Marker-R	Darmor id
1	IBD1	A08	10182333	10335263	Bn-A08-p12360518	Bn-A08-p12556455	5.7e-10	Liho-Regent		QTL151	A08	60.61	59.5	46.0951	0.358455	61.6	Winter	-9.1258	Erucic acid content of seed	A08	Bn-A08-p12360518	10182333	Bn-A08-p12556455	10335263	0.358455	major QTL	1		GSBRNA2T00126652001	BnaA08g11130D	A08	10187700	10189221	AT4G34520.1	3-ketoacyl-CoA synthase 18 (KCS18)	gi|62001813|gb|AAX58619.1|	beta-ketoacyl-CoA synthase [Brassica napus] &gt;gi|284443781|gb|ADB85630.1| FAE1 [Brassica napus]	Erucic acid content of seed	Liho-Regent	Bn-A08-p12360518	A08	10182333		0.56	0.4992	0.32	0.2688	Bn-A08-p12556455	A08
2	IBD1	A09	12144443	15443194	Bn-A09-p14986845	Bn-A09-p11190460	9.84e-10	Liho-Regent		-																			-
3	IBD1	C02	4467273	5727351	Bn-scaff_16825_1-p104901	Bn-scaff_16934_1-p249501	2.88e-10	Liho-Regent		-																			-
4	IBD1	C02	25754088	28090777	Bn-scaff_22451_2-p293415	Bn-scaff_17067_1-p652163	1.88e-19	Liho-Regent		-																			-
5	IBD1	C03	55570465	55706641	Bn-scaff_15794_3-p9180	Bn-scaff_15794_3-p75109	8.71e-32	Liho-Regent		QTL270	C03	126.71	126.1	36.6817	0.334822	127.7	SemiWinter	-8.7031	Erucic acid content of seed	C03	Bn-scaff_15794_3-p9180	55570465	Bn-scaff_15794_3-p75109	55706641	0.334822	major QTL	1		GSBRNA2T00095638001	BnaC03g65980D	C03	55684351	55685779	AT4G34520.1	3-ketoacyl-CoA synthase 18 (KCS18)	gi|284443787|gb|ADB85633.1|	truncated FAE1 [Brassica napus]	Erucic acid content of seed	Liho-Regent	Bn-scaff_15794_3-p9180	C03	55570465		0.42	0.3318	0.46	0.4102	Bn-scaff_15794_3-p75109	C03
6	IBD1	C04	3856904	11352251	Bn-scaff_16534_1-p1262658	Bn-scaff_29032_1-p930	1.51e-38	Liho-Regent		-																			-
7	IBD1	C05	40979205	41751857	Bn-scaff_20219_1-p348628	Bn-scaff_20270_1-p1324392	8.45e-11	Liho-Regent		-																			-
8	IBD1	C05	42645566	42909669	Bn-scaff_21634_1-p62623	Bn-scaff_15856_1-p129193	1.37e-12	Liho-Regent		-																			-
9	IBD1	C06	39101	926852	Bn-scaff_18140_1-p771443	Bn-scaff_18549_1-p600737	1.37e-12	Liho-Regent		-																			-
10	IBD1	C07	5764006	5855315	Bn-scaff_15766_1-p21067	Bn-scaff_17484_1-p130659	1.34e-13	Liho-Regent		-																			-
11	IBD1	C09	15811463	16929687	Bn-scaff_17888_1-p183402	Bn-scaff_20903_1-p310265	3.62e-14	Liho-Regent		-																			-
12	IBD2	A01	22354470	23243058	Bn-scaff_15856_1-p50968	Bn-A01-p25561204	1.33e-12	Bronowski-Regent		QTL26	A01	2.6	15.8	2.58664	0.030645	12.41	SemiWinter	1.0987	Flowering time	A01	s_21884_1-p720411	23229544	A01-p25561204	23243058	0.030645	minor QTL	1		-
13										QTL194	A01	0.1	11.4	3.20943	0.039529	6.51	Winter	0.3962	Oil content	A01	A01-p25570701	22643001	A01-p25561204	23243058	0.039529	minor QTL	1		-
14	IBD2	A02	12297	709630	Bn-A02-p1372727	Bn-A02-p3214903	1.33e-12	Bronowski-Regent		-																			-
15	IBD2	A02	2791606	3792352	Bn-A02-p5651799	Bn-A02-p6570881	1.69e-11	Bronowski-Regent		QTL53	A02	71.2	74.8	3.30925	0.031737	72.11	Winter	0.5576	Flowering time	A02	A02-p5803164	3104383	A02-p6523411	3735554	0.031737	major QTL			GSBRNA2T00001475001	BnaA02g06490D	A02	3106311	3108592	AT5G60120.1	target of early activation tagged (EAT) 2 (TOE2)	gi|30697332|ref|NP_200820.3|	AP2-like ethylene-responsive transcription factor TOE2 [Arabidopsis thaliana] &gt;gi|75264273|sp|Q9LVG2.1|TOE2_ARATH RecName: Full=AP2-like ethylene-responsive transcription factor TOE2; AltName: Full=Protein TARGET OF EAT 2 &gt;gi|8777351|dbj|BAA96941.1| AP2 domain transcription factor-like [Arabidopsis thaliana] &gt;gi|25054850|gb|AAN71915.1| putative APETALA2 protein [Arabidopsis thaliana] &gt…	Flowering time	Bronowski-Regent	Bn-A02-p5917045	A02	3104383		0.18	0.1638	0.18	0.1638	Bn-A02-p5923878	A02
16	IBD2	A02	6839759	7458868	Bn-A02-p9993945	Bn-A02-p10591779	6.46e-22	Bronowski-Regent		-																			-
17	IBD2	A02	10992037	20485975	Bn-A02-p14208801	Bn-A02-p22847040	3.44e-13	Bronowski-Regent		-																			-
18	IBD2	A03	22900933	23430415	Bn-A03-p24363811	Bn-A03-p25043466	1.56e-10	Bronowski-Regent		-																			-
19	IBD2	A04	2555859	3861916	Bn-A04-p2889239	Bn-A06-p5276150	3.61e-15	Bronowski-Regent		-																			-
20	IBD2	A04	12479784	13245214	Bn-A04-p11425304	Bn-A04-p12256481	1.27e-09	Bronowski-Regent		QTL278	A04	44.1	52.8	3.97978	0.066005	51.71	SemiWinter	-0.2437	Protein content	A04	A04-p11420466	12640633	A04-p11794986	12796145	0.066005	minor QTL	1		GSBRNA2T00058295001	BnaA04g15210D	A04	12660471	12660912	AT2G25890.1	Oleosin family protein	gi|3643595|gb|AAC42242.1|	oleosin [Arabidopsis thaliana]	Protein content	Bronowski-Regent	Bn-A04-p11595428	A04	12652838		0.42	0.3318	0	0	Bn-A04-p11633209	A04
21	IBD2	A05	7976960	12409510	Bn-A05-p9777066	Bn-A05-p12418828	7.67e-38	Bronowski-Regent		-																			-
22	IBD2	A06	1222516	2594590	Bn-A06-p1184282	Bn-A06-p2633224	2.81e-09	Bronowski-Regent		-																			-
23	IBD2	A06	9875724	11154620	Bn-A06-p10577973	Bn-A06-p12354309	4.95e-12	Bronowski-Regent		-																			-
24	IBD2	A06	20085953	20922076	Bn-A06-p18742389	Bn-A06-p21896871	5.22e-20	Bronowski-Regent		-																			-
25	IBD2	A07	4162143	5557531	Bn-A10-p3078181	Bn-A07-p3571306	4.36e-09	Bronowski-Regent		-																			-
26	IBD2	A07	9989941	10553921	Bn-A07-p8541452	Bn-A07-p9091839	3.68e-09	Bronowski-Regent		-																			-
27	IBD2	A07	13890845	16936577	Bn-A07-p11727700	Bn-A07-p15059054	4.02e-27	Bronowski-Regent		QTL126	A07	52.1	56.1	3.08357	0.043215	52.71	Winter	-3.8035	Glucosinolate content						0.043215	minor QTL	1		-
28										QTL181	A07	44.2	44.61	6.02609	0.103051	53.81		+	primary root length_LP	A07	A07-p14241936	16109438		16314438		major QTL			GSBRNA2T00099244001	BnaA07g20650D	A07	16126336	16129912	AT1G78240.2	TUMOROUS SHOOT DEVELOPMENT 2 (TSD2)	gi|157849752|gb|ABV89659.1|	dehydration-responsive protein-related [Brassica rapa]	Root morphology traits and phosphorus	Bronowski-Regent	Bn-A07-p14241936	A07	16109438		0.18	0.1638	0.18	0.1638	Bn-A07-p14287940	A07
29																		+											GSBRNA2T00099262001	BnaA07g20790D	A07	16214446	16216537	AT1G77850.1	auxin response factor 17 (ARF17)		dehydration-responsive protein-related [Brassica rapa]	Root morphology traits and phosphorus	Bronowski-Regent	Bn-A07-p14340252	A07	16210617		0.56	0.4992	0.32	0.2688	Bn-scaff_17522_1-p1184543	A07
30																		+											GSBRNA2T00098961001	BnaA07g18110D	A07	14907325	14913921	AT3G59020.1	ARM repeat superfamily protein	gi|157849752|gb|ABV89659.2|	dehydration-responsive protein-related [Brassica rapa]	Root morphology traits and phosphorus	Bronowski-Regent	Bn-A07-p12811691	A07	14903062		0.48	0.3648	0.32	0.2688	Bn-A07-p12827973	A07
31	IBD2	A08	301281	2712347	Bn-A08-p359000	Bn-A08-p3235095	1.56e-12	Bronowski-Regent		-																			-
32	IBD2	A08	13277221	13949293	Bn-A08-p15782130	Bn-A08-p16477916	6.4e-10	Bronowski-Regent		-																			-
33	IBD2	A09	963281	2115471	Bn-A09-p1188091	Bn-A09-p1821136	9.94e-10	Bronowski-Regent		QTL239	A09	0.8	7.4	3.63475	0.047107	3.91	SemiWinter	0.431	Oil content	A09	A09-p733947	1341420	A09-p2548974	1742772	0.047107	minor QTL	1		-
34	IBD2	A09	3791633	4856790	Bn-A09-p4206179	Bn-Scaffold000321-p23083	4.56e-10	Bronowski-Regent		-																			-
35	IBD2	A09	16599709	21933555	Bn-Scaffold000185-p54702	Bn-A09-p23554351	6.6e-19	Bronowski-Regent		-																			-
36	IBD2	A10	13087166	14239417	Bn-A10-p13051361	Bn-A06-p5761097	2.84e-17	Bronowski-Regent		-																			-
37	IBD2	A10	14653688	15060372	Bn-A10-p14697526	Bn-A10-p15117055	4.72e-18	Bronowski-Regent		-																			-
38	IBD2	A10	15173454	15604600	Bn-A10-p16415851	Bn-Scaffold006802-p216	2.48e-13	Bronowski-Regent		QTL29	A10	27.4	28.2	5.60511	0.0726	27.61	SemiWinter	1.6586	Flowering time	A10	A10-p16158770	15503233	A10-p16036488	15527716	0.0726	minor QTL	1		-
39	IBD2	C01	4037869	6230990	Bn-scaff_15838_5-p1215697	Bn-scaff_19193_1-p14149	9.61e-14	Bronowski-Regent		QTL244	C01	47.7	54.5	3.18556	0.044837	48.11	Winter	0.4421	Oil content	C01	s_15838_5-p434505	4293566	s_19193_1-p527597	5772805	0.044837	major QTL			-
40	IBD2	C01	6422065	25070675	Bn-scaff_17731_1-p288543	Bn-scaff_21820_1-p587536	2.67e-53	Bronowski-Regent		QTL136	C01	27.1	28.4	4.7306	0.050633	27.71	SemiWinter	3.8958	Glucosinolate content	C01	s_22790_1-p370880	16764760	s_16691_1-p954339	21717591	0.050633	minor QTL	1		GSBRNA2T00035353001	BnaC01g23810D	C01	17610396	17615249	AT3G50660.1	DWARF 4 (DWF4)	gi|312281505|dbj|BAJ33618.1|	unnamed protein product [Thellungiella halophila]	Glucosinolate content	Bronowski-Regent	Bn-scaff_16627_1-p7760	C01	17578013		0.32	0.2688	0.48	0.3648	Bn-scaff_20478_1-p35398	C01
41																		3.8958											GSBRNA2T00024032001	BnaC01g24090D	C01	18579169	18581061	AT5G23010.1	methylthioalkylmalate synthase 1 (MAM1)	gi|98985842|emb|CAJ55506.1|	methylthioalkylmalate synthase a [Arabidopsis lyrata subsp. petraea]	Glucosinolate content	Bronowski-Regent	Bn-scaff_16809_1-p60560	C01	18576270		0.48	0.3648	0.66	0.5862	Bn-scaff_16809_1-p55357	C01
42																		3.8958											GSBRNA2T00125949001	BnaC01g25520D	C01	21297840	21299412	AT3G48300.1	cytochrome P450, family 71, subfamily A, polypeptide 23 (CYP71A23)	gi|297816022|ref|XP_002875894.1|	predicted protein [Arabidopsis lyrata subsp. lyrata] &gt;gi|297321732|gb|EFH52153.1| predicted protein [Arabidopsis lyrata subsp. lyrata]	Glucosinolate content	Bronowski-Regent	Bn-scaff_19183_1-p28084	C01	21279510		0.48	0.3648	0.66	0.5862	Bn-scaff_19183_1-p27639	C01
43	IBD2	C01	37474771	38770685	Bn-scaff_21884_1-p639289	Bn-scaff_16554_1-p161479	2.16e-12	Bronowski-Regent		-																			-
44	IBD2	C02	8255	1456084	Bn-scaff_15714_1-p2481342	Bn-scaff_18321_1-p114611	2.16e-12	Bronowski-Regent		-																			-
45	IBD2	C02	11984380	27654323	Bn-scaff_23813_1-p581761	Bn-scaff_17067_1-p211690	9.7e-37	Bronowski-Regent		QTL138	C02	25.5	34.7	3.20726	0.03084	25.91	SemiWinter	-2.9686	Glucosinolate content	C02	A02-p11986866	16526369	s_17067_1-p227678	22536229	0.03084	minor QTL	1		GSBRNA2T00074758001	BnaC02g22660D	C02	19711456	19717091	AT1G74110.1	cytochrome P450, family 78, subfamily A, polypeptide 10 (CYP78A10)	gi|15221132|ref|NP_177551.1|	cytochrome P450, family 78, subfamily A, polypeptide 10 [Arabidopsis thaliana] &gt;gi|12325138|gb|AAG52514.1|AC016662_8 putative cytochrome P-450; 4810-6511 [Arabidopsis thaliana] &gt;gi|91806081|gb|ABE65769.1| cytochrome P450 family protein [Arabidopsis thaliana] &gt;gi|332197430|gb|AEE35551.1| cytochrome P450, family 78, subfamily A, polypeptide 10 [Arabidopsis thaliana]	Glucosinolate content	Bronowski-Regent	Bn-scaff_16369_1-p82394	C02	18689701		0.48	0.3648	0.46	0.4102	Bn-scaff_16704_1-p503958	C02
46																		-2.9686											GSBRNA2T00012391001	BnaC02g24420D	C02	21677925	21683751	AT1G47620.1	cytochrome P450, family 96, subfamily A, polypeptide 8 (CYP96A8)	gi|297852362|ref|XP_002894062.1|	CYP96A8 [Arabidopsis lyrata subsp. lyrata] &gt;gi|297339904|gb|EFH70321.1| CYP96A8 [Arabidopsis lyrata subsp. lyrata]	Glucosinolate content	Bronowski-Regent	Bn-scaff_16903_2-p305070	C02	21426048		0.32	0.2688	0.18	0.1638	Bn-scaff_18675_1-p675358	C02
47	IBD2	C02	41851100	44139415	Bn-scaff_17109_1-p511136	Bn-scaff_17721_1-p188008	1.39e-16	Bronowski-Regent		-																			-
48	IBD2	C03	3460129	5446634	Bn-scaff_18936_1-p923147	Bn-scaff_22728_1-p1256248	3.05e-14	Bronowski-Regent		QTL283	C03	18.1	22.9	2.63221	0.043685	22.41	Winter	-0.2325	Protein content	C03	s_15877_1-p802484	4519368	s_22728_1-p749304	5100000	0.043685	minor QTL	1		-
49	IBD2	C03	12900734	14938573	Bn-scaff_16002_1-p1524828	Bn-scaff_22466_1-p860670	6.71e-15	Bronowski-Regent		-																			-
50	IBD2	C03	27070847	29022922	Bn-scaff_19026_1-p103562	Bn-scaff_18917_1-p720029	9.88e-10	Bronowski-Regent		-																			-
51	IBD2	C03	37457999	49306090	Bn-scaff_16350_1-p661907	Bn-scaff_24631_1-p422377	1.03e-24	Bronowski-Regent		-																			-
52	IBD2	C03	53306390	54682745	Bn-scaff_17042_1-p180393	Bn-scaff_19101_1-p13013	2.35e-15	Bronowski-Regent		-																			-
53	IBD2	C03	60418694	60556851	Bn-scaff_16755_1-p150462	Bn-scaff_16755_1-p12541	1.49e-10	Bronowski-Regent		-																			-
54	IBD2	C04	662	6292556	Bn-scaff_22933_1-p110027	Bn-scaff_15908_1-p1136151	1.49e-10	Bronowski-Regent		QTL264	C04	92.8	100.7	3.74542	0.054519	96.41	Winter	0.459	Oil content	C04	s_16888_1-p1803454	1686926	s_16888_1-p1043329	4522018	0.054519	major QTL			GSBRNA2T00087923001	BnaC04g03780D	C04	2779236	2781568	AT2G44490.1	PENETRATION 2 (PEN2)	gi|312283139|dbj|BAJ34435.1|	unnamed protein product [Thellungiella halophila]	Oil content	Bronowski-Regent	Bn-scaff_16214_1-p477058	C04	2602119		0.18	0.1638	0	0	Bn-scaff_16534_1-p399693	C04
55	IBD2	C04	16097603	18761753	Bn-scaff_16511_1-p1186543	Bn-scaff_19575_1-p89370	2.68e-11	Bronowski-Regent		-																			-
56	IBD2	C04	19701224	22939500	Bn-scaff_20042_1-p59399	Bn-scaff_16714_1-p104848	3.54e-36	Bronowski-Regent		-																			-
57	IBD2	C04	33879844	34883793	Bn-scaff_16876_1-p1061693	Bn-scaff_16876_1-p118048	5.03e-28	Bronowski-Regent		-																			-
58	IBD2	C04	36773867	37964807	Bn-scaff_15798_1-p160832	Bn-scaff_15852_1-p263989	1.23e-11	Bronowski-Regent		-																			-
59	IBD2	C04	43621334	44916146	Bn-scaff_21186_1-p153520	Bn-A04-p16119082	2.96e-09	Bronowski-Regent		-																			-
60	IBD2	C05	12660924	25894372	Bn-scaff_16268_1-p608963	Bn-scaff_15705_2-p931546	3.48e-23	Bronowski-Regent		-																			-
61	IBD2	C05	30679956	37280227	Bn-scaff_15695_2-p413159	Bn-scaff_18826_1-p97796	2.81e-09	Bronowski-Regent		-																			-
62	IBD2	C06	4822954	15751664	Bn-A06-p1457383	Bn-scaff_15818_1-p453506	2.56e-13	Bronowski-Regent		-																			-
63	IBD2	C07	29696678	30360777	Bn-scaff_16130_1-p2139576	Bn-scaff_17740_1-p845013	1.55e-10	Bronowski-Regent		-																			-
64	IBD2	C07	36246810	43625398	Bn-A03-p22112518	Bn-scaff_16110_1-p1324212	2.41e-34	Bronowski-Regent		QTL22	C07	71.4	78.4	3.87345	0.012906	74.81	Winter	1.7071	Erucic acid content of seed	C07	s_16110_1-p3504222	40811416	s_16069_1-p4461819	40829524	0.012906	minor QTL	1		-
65										QTL100	C07	64	70	3.24632	0.036608	65.41	Winter	0.634	Flowering time	C07	s_16069_1-p2996601	39463778	s_16069_1-p4039727	40342658	0.036608	minor QTL	1		GSBRNA2T00154448001	BnaC07g38990D	C07	40103301	40106755	AT4G24540.1	AGAMOUS-like 24 (AGL24)	gi|392522054|gb|AFM77897.1|	MADS-box protein AGL24 [Brassica napus]	Flowering time	Bronowski-Regent	Bn-scaff_16069_1-p3664108	C07	40092782		0.18	0.1638	0.48	0.3648	Bn-scaff_16069_1-p3675332	C07
66										QTL154	C07	68.8	72.9	5.26008	0.07819	70.01	SemiWinter	-6.8585	Glucosinolate content						0.07819	minor QTL	1		-
67	IBD2	C08	34743950	36336979	Bn-scaff_16445_1-p2119017	Bn-scaff_16445_1-p478398	2.71e-14	Bronowski-Regent		-																			-
68	IBD2	C09	31633307	32263526	Bn-scaff_20619_1-p203006	Bn-scaff_17367_1-p324037	1.17e-09	Bronowski-Regent		-																			-
69	IBD3	A01	15744444	16454914	Bn-A01-p18240444	Bn-A01-p19617963	3.27e-11	Liho-Tapidor		-																			-
70	IBD3	A04	6389097	7519507	Bn-Scaffold000104-p505283	Bn-A04-p6296526	3.21e-10	Liho-Tapidor		-																			-
71	IBD3	C01	25914351	26044763	Bn-scaff_15749_1-p339497	Bn-scaff_15749_1-p215330	2.15e-16	Liho-Tapidor		-																			-
72	IBD3	C02	25754088	27505685	Bn-scaff_22451_2-p293415	Bn-scaff_23401_1-p194109	5.08e-17	Liho-Tapidor		-																			-
73	IBD3	C04	3856904	6354012	Bn-scaff_16534_1-p1262658	Bn-scaff_15908_1-p1200851	1.34e-19	Liho-Tapidor		-																			-
74	IBD3	C08	33251757	33599245	Bn-scaff_16197_1-p843654	Bn-scaff_16197_1-p418717	2.8e-10	Liho-Tapidor		-																			-
75	IBD6	A03	20627152	21160052	Bn-A03-p21841965	Bn-A03-p22382259	2.1e-11	Bronowski-Tapidor		-																			-
76	IBD6	A03	26605650	27827165	Bn-A03-p28154830	Bn-A03-p29805598	1e-10	Bronowski-Tapidor		-																			-
77	IBD6	A06	8064322	10054030	Bn-A06-p8546698	Bn-A06-p10795156	1.68e-10	Bronowski-Tapidor		QTL8	A06	59.8	61.8	3.11395	0.013535	60.61	SemiWinter	1.6782	Erucic acid content of seed	A06	A06-p9020967	8505295	A06-p9299877	8602705	0.013535	minor QTL	1		-
78	IBD6	A07	23649750	24005151	Bn-A07-p22250567	Bn-A07-p22586713	2.98e-11	Bronowski-Tapidor		-																			-
79	IBD6	A08	212847	2700226	Bn-A08-p165219	Bn-A08-p3223002	2.98e-11	Bronowski-Tapidor		-																			-
80	IBD6	A08	2910581	4876641	Bn-A08-p3530401	Bn-A08-p5635882	9.64e-11	Bronowski-Tapidor		-																			-
81	IBD6	A09	8505452	10842959	Bn-A09-p9423176	Bn-scaff_17888_1-p435307	3.17e-15	Bronowski-Tapidor		-																			-
82	IBD6	C01	30927902	32983438	Bn-scaff_17517_1-p802897	Bn-scaff_18039_1-p183225	6.2e-16	Bronowski-Tapidor		-																			-
83	IBD6	C06	29269791	37194893	Bn-scaff_16874_1-p41770	Bn-scaff_21018_1-p83035	8.3e-24	Bronowski-Tapidor		QTL18	C06	9.3	23.7	3.09225	0.010854	17.21	Winter	-1.8108	Erucic acid content of seed	C06	s_17799_1-p2125517	34605199	s_17799_1-p945289	35651317	0.010854	minor QTL	1		-
84										QTL82	C06	0	6.7	5.7939	0.091038	4.01	SemiWinter	-0.8844	Flowering time	C06	s_17799_1-p1399131	35159222	s_17799_1-p945289	35651317	0.091038	major QTL			-
85										QTL150	C06	9.3	20.2	3.18556	0.039364	13.91	SemiWinter	-3.3915	Glucosinolate content						0.039364	major QTL			-
86										QTL179	C06	12.7	17.01	5.50217	0.105277	17.01		-3.3915	primary root length_HP	C06	s_17799_1-p1491856	35159222	s_17799_1-p1165291	35444784		major QTL			GSBRNA2T00147769001	BnaC06g37180D	C06	35348218	35351786	AT1G76430.1	phosphate transporter 1;9 (PHT1;9)	gi|15223045|ref|NP_177769.1|	putative inorganic phosphate transporter 1-9 [Arabidopsis thaliana] &gt;gi|75313014|sp|Q9S735.1|PHT19_ARATH RecName: Full=Probable inorganic phosphate transporter 1-9; Short=AtPht1;9; AltName: Full=H(+)/Pi cotransporter &gt;gi|6554476|gb|AAF16658.1|AC012394_7 putative phosphate transporter; 23587-26346 [Arabidopsis thaliana] &gt;gi|12323970|gb|AAG51941.1|AC015450_2 putative phosphate transporter;…	Root morphology traits and phosphorus	Tapidor-Bienvenu	Bn-scaff_17799_1-p1293186	C06	35308946		0.42	0.3318	0.48	0.3648	Bn-scaff_17799_1-p1214222	C06
87	IBD6	C07	615961	5728986	Bn-scaff_15627_1-p482235	Bn-scaff_15766_1-p57610	8.3e-24	Bronowski-Tapidor		QTL21	C07	70	73.1	2.80364	0.011084	70.71	SemiWinter	1.5053	Erucic acid content of seed	C07	A03-p26004171	2436801	s_16069_1-p4479706	4082952	0.011084	minor QTL	1		-
88	IBD4	A01	839407	1482311	Bn-A01-p1236927	Bn-A01-p1977270	2.29e-12	Bienvenu-Tapidor		QTL212	A01	71.3	73	2.50201	0.030843	72.81	Winter	0.3557	Oil content	A01	A01-p1314194	986662	A01-p1409723	1006919	0.030843	minor QTL	1		-
89	IBD4	A01	5284379	5957033	Bn-A01-p5805154	Bn-A01-p6479735	2.13e-10	Bienvenu-Tapidor		-																			-
90	IBD4	A01	10489607	14653631	Bn-A01-p12305025	Bn-A01-p16829363	1.29e-30	Bienvenu-Tapidor		-																			-
91	IBD4	A02	7453094	7641749	Bn-A02-p10587232	Bn-A02-p10815211	6.59e-12	Bienvenu-Tapidor		-																			-
92	IBD4	A02	22711757	23411749	Bn-A02-p24575998	Bn-A02-p25334100	8.39e-09	Bienvenu-Tapidor		-																			-
93	IBD4	A02	24724646	24791488	Bn-A02-p27743910	Bn-A02-p27845279	2.29e-23	Bienvenu-Tapidor		-																			-
94	IBD4	A03	1850	2595209	Bn-A03-p12026	Bn-A03-p3036102	2.29e-23	Bienvenu-Tapidor		QTL58	A03	20.4	33.7	2.96856	0.036474	31.01	SemiWinter	0.8646	Flowering time	A03	A03-p2491346	2036063	A03-p3544165	2258795	0.036474	minor QTL	1		GSBRNA2T00129978001	BnaA03g04800D	A03	2231347	2233934	AT5G14250.1	CONSTITUTIVE PHOTOMORPHOGENIC 13 (COP13)	gi|18417330|ref|NP_568296.1|	COP9 signalosome complex subunit 3 [Arabidopsis thaliana] &gt;gi|55976552|sp|Q8W575.2|CSN3_ARATH RecName: Full=COP9 signalosome complex subunit 3; Short=Signalosome subunit 3; AltName: Full=Protein FUSCA 11 &gt;gi|18056657|gb|AAL58102.1|AF395059_1 CSN complex subunit 3 [Arabidopsis thaliana] &gt;gi|14388969|gb|AAK61872.1| COP9 signalosome subunit 3 [Arabidopsis thaliana] &gt;gi|14388971|gb|AAK618…	Flowering time	Tapidor-Bronowski	Bn-A03-p2668128	A03	2220617		0.56	0.4992	0.42	0.3318	Bn-A03-p2683534	A03
95										QTL215	A03	0.4	27.8	2.61051	0.031965	17.81	Winter	-0.369	Oil content	A03	A03-p2491346	302824	A03-p1297873	929809	0.031965	minor QTL	1		GSBRNA2T00049400001	BnaA03g01880D	A03	867133	868135	AT5G43690.1	P-loop containing nucleoside triphosphate hydrolases superfamily protein	gi|15239947|ref|NP_199182.1|	sulfotransferase 1 [Arabidopsis thaliana] &gt;gi|75262427|sp|Q9FG94.1|SOT1_ARATH RecName: Full=Cytosolic sulfotransferase 1; Short=AtSOT1 &gt;gi|10177937|dbj|BAB11296.1| steroid sulfotransferase-like [Arabidopsis thaliana] &gt;gi|38566684|gb|AAR24232.1| At5g43690 [Arabidopsis thaliana] &gt;gi|51536530|gb|AAU05503.1| At5g43690 [Arabidopsis thaliana] &gt;gi|332007613|gb|AED94996.1| sulfotransferase…	Oil content	Tapidor-Bronowski	Bn-A03-p1013445	A03	849704		0.32	0.2688	0.18	0.1638	Bn-A03-p1046864	A03
96	IBD4	A03	4088459	4515865	Bn-A03-p4567578	Bn-A03-p5083198	2.52e-09	Bienvenu-Tapidor		-																			-
97	IBD4	A03	6663507	6987122	Bn-A03-p7366616	Bn-A03-p7688578	1.02e-11	Bienvenu-Tapidor		-																			-
98	IBD4	A03	22756285	23264990	Bn-A03-p24181569	Bn-A03-p24809290	6.75e-10	Bienvenu-Tapidor		-																			-
99	IBD4	A03	28671874	29734265	Bn-A03-p30879164	Bn-Scaffold000372-p15947	1.29e-10	Bienvenu-Tapidor		-																			-
100	IBD4	A04	42683	258746	Bn-A04-p24411	Bn-A04-p314872	1.29e-10	Bienvenu-Tapidor		-																			-
101	IBD4	A04	4278728	5401706	Bn-A04-p4210431	Bn-A04-p5223849	2.12e-12	Bienvenu-Tapidor		-																			-
102	IBD4	A05	2710787	7958699	Bn-A05-p2600118	Bn-A05-p9766332	8.85e-35	Bienvenu-Tapidor		-																			-
103	IBD4	A05	9518961	11118879	Bn-A05-p10930228	Bn-Scaffold008008-p158	6.57e-16	Bienvenu-Tapidor		-																			-
104	IBD4	A05	13584052	13919874	Bn-A05-p13845255	Bn-A05-p14175152	6.87e-10	Bienvenu-Tapidor		-																			-
105	IBD4	A06	5430361	8324291	Bn-A06-p5976042	Bn-A06-p8834741	1.26e-12	Bienvenu-Tapidor		QTL176	A06	54.8	56.11	3.70435	0.06214	56.11			primary root length_HP	A06	A06-p6646249	6037558		6692558		major QTL			-
106										QTL231	A06	51.2	59.3	3.01413	0.036426	56.31	SemiWinter	0.3555	Oil content	A06	A06-p6057865	5500201	A06-p9020967	6437252	0.036426	minor QTL	1
107										QTL280	A06	53.7	59.3	3.45681	0.059503	58.61	SemiWinter	0.2091	Protein content	A06	A06-p6646249	6037558	A06-p9020967	6437252	0.059503	minor QTL	1		-
108	IBD4	A07	5729683	6513383	Bn-A07-p3769807	Bn-A07-p4568148	6.07e-25	Bienvenu-Tapidor		-																			-
109	IBD4	A07	19646003	20803334	Bn-A07-p17804261	Bn-A07-p18990899	1.51e-09	Bienvenu-Tapidor		QTL335	A07	31.4	35.3	3.19424	0.056419	34.31	SemiWinter	64.4468	Seed yield per plantS-LP	A07	A07-p17382019	19894684	A07-p18265668	20159552	0.056419	minor QTL	1		-
110	IBD4	A07	23706334	24005151	Bn-A07-p22309183	Bn-A07-p22586713	2.26e-10	Bienvenu-Tapidor		-																			-
111	IBD4	A08	212847	2700226	Bn-A08-p165219	Bn-A08-p3223002	2.26e-10	Bienvenu-Tapidor		-																			-
112	IBD4	A08	16421191	18934510	Bn-A08-p19084386	Bn-A08-p20778097	5.83e-36	Bienvenu-Tapidor		-																			-
113	IBD4	A09	34443	2294691	Bn-A09-p869372	Bn-A09-p1631944	5.83e-36	Bienvenu-Tapidor		QTL131	A09	3.6	25.4	2.51937	0.040184	22.01	Winter	-5.0405	Glucosinolate content	A09	A09-p733947	134142	A09-p1617368	1742772	0.040184	major QTL			GSBRNA2T00018483001	BnaA09g01260D	A09	691113	693531	AT4G03050.2	AOP3	gi|198286480|gb|ACH85902.1|	GSL-ALK copy 2 [Brassica juncea] &gt;gi|198286482|gb|ACH85903.1| GSL-ALK copy 2 [Brassica juncea]	Glucosinolate content	Tapidor-Bronowski	Bn-A01-p27061075	A09	686146		0.64	0.5632	0.64	0.5632	Bn-A01-p27050083	A09
114																		-5.0405											GSBRNA2T00018485001	BnaA09g01280D	A09	697142	701385	AT4G03070.1	AOP1	gi|16118889|gb|AAL14645.1|AF417857_1	AOP1 [Arabidopsis lyrata] &gt;gi|16118984|gb|AAL14690.1| 2-oxoglutarate-dependent dioxygenase [Arabidopsis lyrata]	Glucosinolate content	Tapidor-Bronowski	Bn-A01-p27050083	A09	696143		0.32	0.2688	0	0	Bn-A01-p27029254	A09
115										QTL238	A09	0	22.3	2.9729	0.03704	20.81	Winter	0.4004	Oil content	A09	A09-p733947	134142	A09-p1617368	1742772	0.03704	major QTL			GSBRNA2T00009878001	BnaA09g02110D	A09	1040083	1041270	AT3G27660.1	oleosin 4 (OLEO4)	gi|257096654|sp|C3S7F1.1|OLES2_BRANA	RecName: Full=Oleosin S2-2 &gt;gi|196122062|gb|ACG69506.1| oleosin S2-2 [Brassica napus]	Oil content	Tapidor-Bronowski	Bn-A09-p1252150	A09	1026576		0.64	0.5632	0.42	0.3318	Bn-A09-p1272298	A09
116	IBD4	A09	7187420	22100621	Bn-A09-p8793873	Bn-A09-p23724102	5.08e-62	Bienvenu-Tapidor		QTL178	A09	74.6	74.91	3.73696	0.062745	74.91			primary root length_HP	A09	A09-p23382659	21786080		21941080		major QTL			-
117										QTL241	A09	73.2	78.3	3.06621	0.049619	77.11	Winter	0.4617	Oil content	A09	A09-p23382659	21786080	A09-p23802586	22090026	0.049619	minor QTL	1		-
118	IBD4	A09	22100873	28483544	Bn-A09-p23724303	Bn-A09-p30733739	3.15e-42	Bienvenu-Tapidor		QTL12	A09	82.2	87.2	2.85138	0.007086	86.31	SemiWinter	1.3121	Erucic acid content of seed	A09	A09-p27944522	25872540	A09-p28466750	26364619	0.007086	minor QTL	1		-
119	IBD4	A10	7370524	7751799	Bn-Scaffold000224-p65128	Bn-Scaffold000123-p152365	4.53e-14	Bienvenu-Tapidor		-																			-
120	IBD4	C01	35045966	36009056	Bn-scaff_18672_1-p171259	Bn-scaff_19168_1-p26783	2.43e-10	Bienvenu-Tapidor		-																			-
121	IBD4	C02	19575412	27654323	Bn-scaff_16704_1-p272611	Bn-scaff_17067_1-p211690	3.32e-34	Bienvenu-Tapidor		-																			-
122	IBD4	C02	37456875	39646243	Bn-scaff_15712_6-p590850	Bn-scaff_22144_1-p89654	5.94e-23	Bienvenu-Tapidor		QTL140	C02	41.45	47.24	2.66693-4.69805	0.025824-0.065643	44.35	SemiWinter	-	Glucosinolate content						0.025824-0.065643	minor QTL	2		-
123	IBD4	C02	42160463	44252466	Bn-scaff_15918_1-p229987	Bn-scaff_17177_1-p951734	2.22e-12	Bienvenu-Tapidor		-																			-
124	IBD4	C03	5019142	5446634	Bn-scaff_21778_1-p222672	Bn-scaff_22728_1-p1256248	4.94e-10	Bienvenu-Tapidor		-																			-
125	IBD4	C03	8216657	10495558	Bn-scaff_18322_1-p820424	Bn-scaff_19111_1-p163155	8.4e-15	Bienvenu-Tapidor		-																			-
126	IBD4	C03	25952236	26980929	Bn-scaff_16310_1-p45733	Bn-scaff_19026_1-p213103	1.35e-10	Bienvenu-Tapidor		-																			-
127	IBD4	C04	6465715	18989688	Bn-scaff_17983_1-p52117	Bn-scaff_23432_1-p96283	5.91e-33	Bienvenu-Tapidor		-																			-
128	IBD4	C04	41169565	43883842	Bn-scaff_16804_1-p699078	Bn-scaff_15585_1-p18623	3.54e-10	Bienvenu-Tapidor		-																			-
129	IBD4	C06	19830872	20169690	Bn-scaff_15763_1-p234548	Bn-scaff_15763_1-p604197	4.73e-11	Bienvenu-Tapidor		-																			-
130	IBD4	C06	21785563	22635633	Bn-scaff_15818_1-p2381941	Bn-scaff_15818_1-p3239659	3.16e-11	Bienvenu-Tapidor		-																			-
131	IBD4	C07	5640695	6002584	Bn-scaff_15766_1-p133708	Bn-scaff_20329_1-p110433	9.53e-10	Bienvenu-Tapidor		-																			-
132	IBD4	C07	8192525	11823915	Bn-scaff_22310_1-p589151	Bn-scaff_15847_1-p94395	1.74e-09	Bienvenu-Tapidor		-																			-
133	IBD4	C07	37807971	40082056	Bn-scaff_16069_1-p1360130	Bn-scaff_16069_1-p3653098	3.59e-19	Bienvenu-Tapidor		QTL337	C07	62.4	64.9	4.04922	0.072089	64.01	SemiWinter	-50.9416	Seed yield per plantS-LP	C07	s_16069_1-p2083211	38458914	s_16069_1-p3169850	39463778	0.072089	minor QTL	1		-
134	IBD4	C08	32074223	32321522	Bn-scaff_16197_1-p2099707	Bn-scaff_16197_1-p1823299	7.01e-09	Bienvenu-Tapidor		-																			-
135	IBD5	A01	4039382	4912682	Bn-A01-p4353657	Bn-A01-p5323726	2.67e-10	Regent-Tapidor		QTL27	A01	39.5	44.2	4.04488	0.043822	40.91	SemiWinter	1.3036	Flowering time	A01	s_19193_1-p567239	4049851	A01-p5071658	4656928	0.043822	minor QTL	1		-
136	IBD5	A02	5401231	5836844	Bn-A02-p8466214	Bn-A02-p8874380	1.86e-10	Regent-Tapidor		-																			-
137	IBD5	A02	8800906	9111130	Bn-A02-p12081581	Bn-A02-p12397326	3.91e-10	Regent-Tapidor		-																			-
138	IBD5	A02	11608716	17244377	Bn-A02-p14996107	Bn-A02-p18076499	2.95e-09	Regent-Tapidor		-																			-
139	IBD5	A02	20644262	22582443	Bn-scaff_15712_5-p630812	Bn-A02-p24462762	6.17e-10	Regent-Tapidor		-																			-
140	IBD5	A02	23529513	24434421	Bn-A02-p25497743	Bn-A02-p27109713	1.39e-09	Regent-Tapidor		-																			-
141	IBD5	A03	6931465	7467589	Bn-A03-p7630376	Bn-A03-p8171211	6.16e-10	Regent-Tapidor		-																			-
142	IBD5	A03	24972753	27060774	Bn-A03-p26607921	Bn-A03-p28590688	8.58e-25	Regent-Tapidor		-																			-
143	IBD5	A05	7006249	8575120	Bn-A05-p7496554	Bn-A08-p1342021	3.43e-11	Regent-Tapidor		-																			-
144	IBD5	A05	9518961	11118879	Bn-A05-p10930228	Bn-Scaffold008008-p158	3.55e-14	Regent-Tapidor		-																			-
145	IBD5	A05	14212083	15778086	Bn-A05-p17243214	Bn-A05-p17093469	3.01e-11	Regent-Tapidor		-																			-
146	IBD5	A05	16520412	17822605	Bn-A05-p18229790	Bn-A05-p19622826	6.64e-11	Regent-Tapidor		-																			-
147	IBD5	A05	18922061	19480514	Bn-A05-p20718776	Bn-A05-p21319243	3.37e-10	Regent-Tapidor		-																			-
148	IBD5	A05	20459928	21434154	Bn-A05-p22392750	Bn-A02-p23295254	1.61e-15	Regent-Tapidor		-																			-
149	IBD5	A06	2173792	5354721	Bn-A06-p2185099	Bn-A06-p5922951	9.6e-34	Regent-Tapidor		QTL230	A06	41.5	45.9	3.61739	0.043349	43.41	SemiWinter	0.3844	Oil content	A06	A06-p3567180	3350938	A06-p4060202	3639449	0.043349	minor QTL	1		-
150	IBD5	A08	301416	2781820	Bn-A08-p359084	Bn-A08-p3302700	1.69e-11	Regent-Tapidor		-																			-
151	IBD5	A08	6456448	8163004	Bn-A08-p7438102	Bn-A08-p10215623	2.24e-12	Regent-Tapidor		-																			-
152	IBD5	A08	10182333	10335263	Bn-A08-p12360518	Bn-A08-p12556455	5.7e-10	Regent-Tapidor		QTL151	A08	60.61	59.5	46.0951	0.358455	61.6	Winter	-9.1258	Erucic acid content of seed	A08	Bn-A08-p12360518	10182333	Bn-A08-p12556455	10335263	0.358455	major QTL			GSBRNA2T00126652001	BnaA08g11130D	A08	10187700	10189221	AT4G34520.1	3-ketoacyl-CoA synthase 18 (KCS18)	gi|62001813|gb|AAX58619.1|	beta-ketoacyl-CoA synthase [Brassica napus] &gt;gi|284443781|gb|ADB85630.1| FAE1 [Brassica napus]	Erucic acid content of seed	Liho-Regent	Bn-A08-p12360518	A08	10182333		0.56	0.4992	0.32	0.2688	Bn-A08-p12556455	A08
153	IBD5	A09	16599842	21933555	Bn-Scaffold000185-p54518	Bn-A09-p23554351	1.08e-16	Regent-Tapidor		-																			-
154	IBD5	C02	3198268	4238506	Bn-scaff_15714_1-p1080911	Bn-scaff_15714_1-p135293	2.86e-09	Regent-Tapidor		-																			-
155	IBD5	C02	19597452	31615397	Bn-scaff_16704_1-p268272	Bn-scaff_18406_1-p256589	2.5e-72	Regent-Tapidor		-																			-
156	IBD5	C02	39992654	41712869	Bn-scaff_16209_1-p128953	Bn-scaff_17109_1-p626573	4.6e-14	Regent-Tapidor		-																			-
157	IBD5	C03	5019142	5644663	Bn-scaff_21778_1-p222672	Bn-scaff_22728_1-p1052279	5.42e-12	Regent-Tapidor		-																			-
158	IBD5	C03	7601249	7674441	Bn-scaff_18322_1-p1482713	Bn-scaff_18322_1-p1403178	1.67e-11	Regent-Tapidor		-																			-
159	IBD5	C04	2511158	11537215	Bn-scaffold18260-p26	Bn-scaff_24123_1-p10396	1.59e-22	Regent-Tapidor		-																			-
160	IBD5	C04	16097603	18761753	Bn-scaff_16511_1-p1186543	Bn-scaff_19575_1-p89370	2.26e-11	Regent-Tapidor		-																			-
161	IBD5	C04	31790773	33758246	Bn-scaff_16394_1-p420380	Bn-scaff_16876_1-p1179415	2.58e-12	Regent-Tapidor		-																			-
162	IBD5	C06	29183692	34617902	Bn-scaff_17436_1-p14546	Bn-scaff_17799_1-p1947461	1.91e-17	Regent-Tapidor		QTL19	C06	21.6	23.7	4.35953	0.016474	22.01	SemiWinter	-2.2984	Erucic acid content of seed	C06	s_17799_1-p2125517	34401849	s_17799_1-p1960995	34605199	0.016474	major QTL			-
163										QTL20	C06	30.6	35.3	6.30168	0.028615	32.31	SemiWinter	-2.5899	Erucic acid content of seed	C06	s_16397_1-p32614	32884124	s_25466_1-p15589	33220806	0.028615	major QTL			-
164										QTL88	C06	28.7	34.6	13.3585	0.176305	34.11	SemiWinter	-1.8237	Flowering time	C06	s_16397_1-p22776	33045043	s_25466_1-p15589	33220806	0.176305	major QTL			-
165										QTL268	C06	20.2	25.8	2.95988	0.034756	23.71	SemiWinter	0.3143	Oil content	C06	s_17799_1-p2346791	34401849	s_17799_1-p1960995	34605199	0.034756	minor QTL	1		-
166	IBD5	C07	21676937	26989258	Bn-scaff_18501_1-p1007207	Bn-scaff_15754_1-p555074	2.21e-14	Regent-Tapidor		-																			-
167	IBD5	C07	37807971	40082056	Bn-scaff_16069_1-p1360130	Bn-scaff_16069_1-p3653098	3.59e-19	Regent-Tapidor		QTL337	C07	62.4	64.9	4.04922	0.072089	64.01	SemiWinter	-50.9416	Seed yield per plantS-LP	C07	s_16069_1-p2083211	38458914	s_16069_1-p3169850	39463778	0.072089	minor QTL	1		-
168	IBD7	A01	4821757	7155731	Bn-A01-p5238564	Bn-A01-p7973418	3.75e-21	Shengliyoucai-Chuanyou2		-																			-
169	IBD7	A01	11571916	16652863	Bn-A01-p14001039	Bn-A01-p19858735	1.19e-13	Shengliyoucai-Chuanyou2		-																			-
170	IBD7	A01	19193329	20944555	Bn-A01-p23322438	Bn-A01-p26426004	2.24e-10	Shengliyoucai-Chuanyou2		QTL195	A01	16.6	22.6	4.91288	0.111516	21.11	SemiWinter	0.577	Oil content	A01	A01-p23842865	20189591	sold000164-p17878	20833454	0.111516	major QTL			-
171										QTL196	A01	17	21.1	4.9476	0.072288	18.41	SemiWinter	0.5025	Oil content	A01	A01-p24394537	20464356	sold000164-p192232	20662550	0.072288	major QTL			-
172										QTL197	A01	17.57	21.11	4.91288-4.9476	0.072288-0.111516	19.26	SemiWinter	+	Oil content	A01	A01-p24394537	20464356	A01-p24829988	20561674	0.072288-0.111516	minor QTL	2		-
173										QTL198	A01	23.9	25.8	3.74759	0.045952	24.91	Winter	0.4395	Oil content	A01	s_17515_1-p563548	19704658	A01-p23730610	19782873	0.045952	minor QTL	1		-
174	IBD7	A03	2764130	7230526	Bn-A03-p3189093	Bn-A03-p7946505	1.99e-24	Shengliyoucai-Chuanyou2		QTL3	A03	44.68	50.8	3.55663	0.01311	52.4	Winter	1.8638	Erucic acid content of seed	A03	A03-p4473205	4004843	A03-p4829139	4314271	0.01311	major QTL			GSBRNA2T00142119001	BnaA03g14150D	A03	6498325	6499778	AT2G30870.1	glutathione S-transferase PHI 10 (GSTF10)	gi|297822801|ref|XP_002879283.1|	early dehydration-induced 13 [Arabidopsis lyrata subsp. lyrata] &gt;gi|297325122|gb|EFH55542.1| early dehydration-induced 13 [Arabidopsis lyrata subsp. lyrata]	Erucic acid content of seed	chuanyou2-shengliyoucai	Bn-A03-p7218582	A03	6493981		0.48	0.3648	0.18	0.1638	Bn-A03-p7228783	A03
175																		1.8638											GSBRNA2T00142121001	BnaA03g14140D	A03	6495930	6496925	AT2G30860.1	glutathione S-transferase PHI 9 (GSTF9)	gi|2462929|emb|CAA72973.1|	glutathione transferase [Arabidopsis thaliana]	Erucic acid content of seed	chuanyou2-shengliyoucai	Bn-A03-p7218582	A03	6493981		0.48	0.3648	0.18	0.1638	Bn-A03-p7228783	A03
176										QTL61	A03	46.3	46.8	6.76606	0.087226	46.91	Winter	1.0488	Flowering time	A03	A03-p4829139	4314271	A03-p5682911	5108312	0.087226	major QTL			GSBRNA2T00148653001	BnaA03g10310D	A03	4638581	4640975	AT5G57380.1	VERNALIZATION INSENSITIVE 3 (VIN3)	gi|400202245|gb|AFP73628.1|	vin3 protein [Brassica oleracea var. capitata]	Flowering time	chuanyou2-shengliyoucai	Bn-scaff_22195_1-p312906	A03	4618323		0.56	0.4992	0	0	Bn-A03-p5222291	A03
177																		1.0488											GSBRNA2T00148627001	BnaA03g10560D	A03	4766358	4768451	AT5G56860.1	GATA, nitrate-inducible, carbon metabolism-involved (GNC)	gi|17473547|gb|AAL38250.1|	unknown protein [Arabidopsis thaliana]	Flowering time	chuanyou2-shengliyoucai	Bn-scaff_18523_1-p438	A03	4744394		0.56	0.4992	0.32	0.2688	Bn-scaff_22728_1-p109366	A03
178										QTL122	A03	47	52.4	3.1899	0.025207	50.01	SemiWinter	3.4524	Glucosinolate content	C02	s_15712_9-p618165	39345152	s_17109_1-p683105	39511012	0.025207	major QTL			GSBRNA2T00148647001	BnaA03g10370D	A03	4660657	4662668	AT5G57260.1	cytochrome P450, family 71, subfamily B, polypeptide 10 (CYP71B10)	gi|297796625|ref|XP_002866197.1|	CYP71B10 [Arabidopsis lyrata subsp. lyrata] &gt;gi|297312032|gb|EFH42456.1| CYP71B10 [Arabidopsis lyrata subsp. lyrata]	Glucosinolate content	chuanyou2-shengliyoucai	Bn-A03-p5230726	A03	4660586		0.18	0.1638	0.46	0.4102	Bn-A03-p5263828	A03
179																		3.4524											GSBRNA2T00075894001	BnaA03g12080D	A03	5462444	5465019	AT1G79370.1	cytochrome P450, family 79, subfamily C, polypeptide 1 (CYP79C1)	gi|297839801|ref|XP_002887782.1|	CYP79C1 [Arabidopsis lyrata subsp. lyrata] &gt;gi|297333623|gb|EFH64041.1| CYP79C1 [Arabidopsis lyrata subsp. lyrata]	Glucosinolate content	chuanyou2-shengliyoucai	Bn-A03-p6039029	A03	5451297		0.32	0.2688	0	0	Bn-A03-p6057369	A03
180																		3.4524											GSBRNA2T00066768001	BnaA03g12610D	A03	5752470	5755051	AT5G52400.1	cytochrome P450, family 715, subfamily A, polypeptide 1 (CYP715A1)	gi|22327780|ref|NP_200053.2|	cytochrome P450, family 715, subfamily A, polypeptide 1 [Arabidopsis thaliana] &gt;gi|332008826|gb|AED96209.1| cytochrome P450, family 715, subfamily A, polypeptide 1 [Arabidopsis thaliana]	Glucosinolate content	chuanyou2-shengliyoucai	Bn-A03-p6423198	A03	5743725		0.32	0.2688	0	0	Bn-A03-p6456584	A03
181										QTL174	A03	32.1	33.41	3.35652	0.058941	33.41			primary root length_HP	A03	A03-p3544165	3108860	A03-p4473205	4004843		major QTL			-
182	IBD7	A03	22112797	23841765	Bn-A03-p23562008	Bn-A03-p25473832	7.69e-12	Shengliyoucai-Chuanyou2		-																			-
183	IBD7	A03	24636788	26612968	Bn-A03-p26264242	Bn-A03-p28155412	9.16e-17	Shengliyoucai-Chuanyou2		-																			-
184	IBD7	A04	18042503	19140042	Bn-A04-p17940697	Bn-A04-p18789871	7.36e-19	Shengliyoucai-Chuanyou2		-																			-
185	IBD7	A05	76674	2925641	Bn-A05-p58992	Bn-A05-p2864686	7.36e-19	Shengliyoucai-Chuanyou2		QTL69	A05	20.6	33.3	3.27019	0.034648	29.91	Winter	0.3705	Flowering time	A05	A05-p1676024	1823546	A05-p2671921	2749187	0.034648	minor QTL	1		GSBRNA2T00132666001	BnaA05g03310D	A05	1848392	1853826	AT2G43410.1	FPA	gi|61661314|gb|AAX51263.1|	FPA [Arabidopsis thaliana]	Flowering time	chuanyou2-shengliyoucai	Bn-A05-p1697018	A05	1840215		0.56	0.4992	0.18	0.1638	Bn-A05-p1744534	A05
186																													GSBRNA2T00132619001	BnaA05g03650D	A05	1980521	1983768	AT2G43970.1	RNA-binding protein	gi|18406414|ref|NP_566004.1|	RNA-binding protein [Arabidopsis thaliana] &gt;gi|75318667|sp|O80567.2|LRP6B_ARATH RecName: Full=La-related protein 6B; Short=AtLARP6b; AltName: Full=VirF-interacting protein FIP1 &gt;gi|14030639|gb|AAK52994.1|AF375410_1 At2g43970/F6E13.10 [Arabidopsis thaliana] &gt;gi|14194143|gb|AAK56266.1|AF367277_1 At2g43970/F6E13.10 [Arabidopsis thaliana] &gt;gi|12744919|gb|AAK06847.1| VirF-interacting prote…	Flowering time	chuanyou2-shengliyoucai	Bn-A05-p1857946	A05	1975388		0.56	0.4992	0.32	0.2688	Bn-A05-p1893613	A05
187																													GSBRNA2T00116723001	BnaA05g05010D	A05	2627050	2630394	AT2G45660.1	AGAMOUS-like 20 (AGL20)	gi|433688497|gb|AGB51006.1|	MADS box transcription factor SOC1 variant 6 [Brassica juncea] &gt;gi|433688561|gb|AGB51019.1| MADS box transcription factor SOC1 [Brassica napus] &gt;gi|433688596|gb|AGB51020.1| MADS box transcription factor SOC1 [Brassica rapa]	Flowering time	chuanyou2-shengliyoucai	Bn-A05-p2523070	A05	2618990		0.56	0.4992	0	0	Bn-A05-p2534219	A05
188										QTL173	A05	20.1	23.11	3.31087	0.073226	23.11			lateral root number_HP	A05	A05-p1676024	1823546	A05-p2645365	2749187		major QTL			-
189										QTL190	A05	22.4	22.51	0.38913	0.007946	22.51			total root number_HP	A05	A05-p1744534	1887135	A05-p2367876	2490409		major QTL			-
190	IBD7	A05	2926305	5399090	Bn-A05-p2865380	Bn-A05-p5645000	1.78e-13	Shengliyoucai-Chuanyou2		-																			-
191	IBD7	A05	9518961	11732437	Bn-A05-p10930228	Bn-A05-p15282156	9.15e-13	Shengliyoucai-Chuanyou2		-																			-
192	IBD7	A05	17267600	22412874	Bn-A05-p19032247	Bn-A02-p26824300	5.09e-32	Shengliyoucai-Chuanyou2		-																			-
193	IBD7	A06	3059985	6141244	Bn-A06-p3184395	Bn-A06-p6761331	4.55e-14	Shengliyoucai-Chuanyou2		QTL230	A06	41.5	45.9	3.61739	0.043349	43.41	SemiWinter	0.3844	Oil content	A06	A06-p3567180	3350938	A06-p4060202	3639449	0.043349	minor QTL	1		-
194	IBD7	A06	17638763	20444160	Bn-A06-p16150919	Bn-A06-p21247593	4.09e-13	Shengliyoucai-Chuanyou2		QTL170	A06	69	69.91	5.40217	0.125474	69.91			lateral root density_HP	A06	A06-p17737199	19175401	A06-p18408257	19783637		major QTL			GSBRNA2T00147668001	BnaA06g27950D	A06	19219711	19221058	AT5G25890.1	indole-3-acetic acid inducible 28 (IAA28)	gi|18420964|ref|NP_568478.1|	auxin-responsive protein IAA28 [Arabidopsis thaliana] &gt;gi|11131406|sp|Q9XFM0.1|IAA28_ARATH RecName: Full=Auxin-responsive protein IAA28; AltName: Full=Indoleacetic acid-induced protein 28 &gt;gi|4929493|gb|AAD34019.1|AF149816_1 IAA28 [Arabidopsis thaliana] &gt;gi|23306354|gb|AAN17404.1| putative protein [Arabidopsis thaliana] &gt;gi|25084149|gb|AAN72186.1| putative protein [Arabidopsis thalian…	Root morphology traits and phosphorus	chuanyou2-shengliyoucai	Bn-A06-p17778079	A06	19214931		0	0	0	0	Bn-A06-p17778210	A06
195										QTL281	A06	70.7	75.3	4.39425	0.074384	72.81	SemiWinter	0.2339	Protein content	A06	A06-p18252711	19636539	A06-p18408257	19766155	0.074384	minor QTL	1		-
196	IBD7	A06	22273923	24387671	Bn-A06-p23226981	Bn-A06-p26173206	5.52e-46	Shengliyoucai-Chuanyou2		-																			-
197	IBD7	A07	18577	7279947	Bn-Scaffold000410-p4788	Bn-A07-p5419648	5.52e-46	Shengliyoucai-Chuanyou2		-																			-
198	IBD7	A07	12111043	13257121	Bn-A07-p10877038	Bn-A02-p636428	3.68e-17	Shengliyoucai-Chuanyou2		-																			-
199	IBD7	A07	14641387	15799641	Bn-A07-p12487765	Bn-A07-p13850359	2.6e-12	Shengliyoucai-Chuanyou2		QTL182	A07	52.3	53.81	4.01304	0.070457	53.81		-	primary root length_LP	A07	A07-p12732142	14828577		15583577		major QTL			GSBRNA2T00098961001	BnaA07g18110D	A07	14907325	14913921	AT3G59020.1	ARM repeat superfamily protein	gi|297820744|ref|XP_002878255.1|	protein transporter [Arabidopsis lyrata subsp. lyrata] &gt;gi|297324093|gb|EFH54514.1| protein transporter [Arabidopsis lyrata subsp. lyrata]	Root morphology traits and phosphorus	chuanyou2-shengliyoucai	Bn-A07-p12811691	A07	14903062		0.48	0.3648	0.32	0.2688	Bn-A07-p12827973	A07
200	IBD7	A07	21789026	24005151	Bn-A07-p19967695	Bn-A07-p22586713	1.79e-10	Shengliyoucai-Chuanyou2		-																			-
201	IBD7	A08	212847	301416	Bn-A08-p165219	Bn-A08-p359084	1.79e-10	Shengliyoucai-Chuanyou2		-																			-
202	IBD7	A08	975541	2781820	Bn-A08-p1059966	Bn-A08-p3302700	1.97e-15	Shengliyoucai-Chuanyou2		-																			-
203	IBD7	A09	5789404	16127397	Bn-A09-p7071738	Bn-A09-p19379912	3.31e-20	Shengliyoucai-Chuanyou2		-																			-
204	IBD7	A09	19311994	22100675	Bn-A09-p21922383	Bn-A09-p23724105	2.6e-09	Shengliyoucai-Chuanyou2		QTL178	A09	74.6	74.91	3.73696	0.062745	74.91			primary root length_HP	A09	A09-p23382659	21786080		21941080		major QTL			-
205										QTL241	A09	73.2	78.3	3.06621	0.049619	77.11	Winter	0.4617	Oil content	A09	A09-p23382659	21786080	A09-p23802586	22090026	0.049619	minor QTL	1		-
206										QTL336	A09	124.3	129.4	4.11866	0.077794	128.81	SemiWinter	59.7536	Seed yield per plantS-LP	A09	A09-p35691478	32829675	A09-p35753486	32840824	0.077794	minor QTL	1		-
207	IBD7	A10	7479531	9719756	Bn-Scaffold000123-p424752	Bn-A09-p29500865	5.14e-17	Shengliyoucai-Chuanyou2		QTL274	A10	65.6	67.9	6.99391	0.112503	67.31	SemiWinter	-0.4465	Protein content	A10	A10-p5869175	8806704	A10-p7823219	9445068	0.112503	minor QTL	1		-
208	IBD7	A10	10365243	12343028	Bn-A10-p8960805	Bn-A10-p10954641	6.34e-14	Shengliyoucai-Chuanyou2		-																			-
209	IBD7	A10	16224034	17379781	Bn-A10-p15265102	Bn-A10-p17575474	1.64e-23	Shengliyoucai-Chuanyou2		-																			-
210	IBD7	C01	82562	4026019	Bn-scaff_19244_1-p120852	Bn-scaff_15838_5-p1208892	1.64e-23	Shengliyoucai-Chuanyou2		QTL164	C01	19.9	20.6	4.35085	0.04726	20.21	SemiWinter	3.8938	Glucosinolate content						0.04726	minor QTL	1		-
211										QTL246	C01	56.5	75.9	4.29009	0.055178	68.81	SemiWinter	0.3888	Oil content	C01	s_15838_1-p2035980	2475768	s_15838_1-p2253503	2629345	0.055178	major QTL			-
212	IBD7	C01	4234395	7406664	Bn-scaff_25149_1-p76377	Bn-scaff_17827_1-p111208	6.27e-12	Shengliyoucai-Chuanyou2		QTL244	C01	47.7	54.5	3.18556	0.044837	48.11	Winter	0.4421	Oil content	C01	s_15838_5-p434505	4293566	s_19193_1-p527597	5772805	0.044837	major QTL			-
213	IBD7	C01	30923733	38770685	Bn-scaff_17517_1-p798294	Bn-scaff_16554_1-p161479	2.13e-36	Shengliyoucai-Chuanyou2		-																			-
214	IBD7	C02	8255	4238528	Bn-scaff_15714_1-p2481342	Bn-scaff_15714_1-p135220	2.13e-36	Shengliyoucai-Chuanyou2		QTL250	C02	24.5	32.5	2.84704	0.040255	32.21	SemiWinter	0.4084	Oil content	C02	A02-p10775283	760350	s_16300_1-p1262494	3108822	0.040255	minor QTL	1		GSBRNA2T00078591001	BnaC02g01760D	C02	766866	768178	AT5G07010.1	sulfotransferase 2A (ST2A)	gi|18415376|ref|NP_568177.1|	sulfotransferase 2A [Arabidopsis thaliana] &gt;gi|75153823|sp|Q8L5A7.1|SOT15_ARATH RecName: Full=Cytosolic sulfotransferase 15; Short=AtSOT15; AltName: Full=Sulfotransferase 2a; Short=AtST2a &gt;gi|20466686|gb|AAM20660.1| steroid sulfotransferase-like protein [Arabidopsis thaliana] &gt;gi|21537216|gb|AAM61557.1| steroid sulfotransferase-like protein [Arabidopsis thaliana] &gt;gi|31711860|gb|AAP68…	Oil content	chuanyou2-shengliyoucai	Bn-scaff_15714_1-p3138594	C02	632281		0.48	0.3648	0	0	Bn-scaff_22970_1-p499830	C02
215																													GSBRNA2T00078668001	BnaC02g02400D	C02	1061955	1064521	AT5G05260.1	cytochrome p450 79a2 (CYP79A2)	gi|237682414|gb|ACR10256.1|	cytochrome P450 79a2 [Brassica rapa subsp. pekinensis]	Oil content	chuanyou2-shengliyoucai	Bn-scaff_22970_1-p218555	C02	1050821		0.64	0.5632	0	0	Bn-scaff_22970_1-p195963	C02
216																													GSBRNA2T00078696001	BnaC02g02670D	C02	1174330	1175872	AT5G04530.1	3-ketoacyl-CoA synthase 19 (KCS19)	gi|297810541|ref|XP_002873154.1|	beta-ketoacyl-CoA synthase family protein [Arabidopsis lyrata subsp. lyrata] &gt;gi|297318991|gb|EFH49413.1| beta-ketoacyl-CoA synthase family protein [Arabidopsis lyrata subsp. lyrata]	Oil content	chuanyou2-shengliyoucai	Bn-scaff_22970_1-p49112	C02	1170636		0.48	0.3648	0	0	Bn-scaff_22970_1-p41695	C02
217	IBD7	C02	19575403	24018266	Bn-scaff_16704_1-p272671	Bn-scaff_18507_1-p56954	4.45e-09	Shengliyoucai-Chuanyou2		-																			-
218	IBD7	C02	24565291	26706551	Bn-scaff_18199_1-p109509	Bn-scaff_18507_1-p994157	9.51e-10	Shengliyoucai-Chuanyou2		-																			-
219	IBD7	C02	37431481	40655164	Bn-scaff_15712_6-p572926	Bn-scaff_17109_4-p304887	1.75e-11	Shengliyoucai-Chuanyou2		QTL140	C02	41.45	47.24	2.66693-4.69805	0.025824-0.065643	44.35	SemiWinter	-	Glucosinolate content						0.025824-0.065643	minor QTL	2		-
220	IBD7	C03	16419978	28790916	Bn-scaff_16352_1-p1212783	Bn-scaff_18917_1-p946071	5.67e-18	Shengliyoucai-Chuanyou2		QTL13	C03	73.8	88.3	2.86874	0.007175	83.91	SemiWinter	-1.4166	Erucic acid content of seed	C03	s_17298_1-p2049303	23288094	s_17298_1-p1320886	23421691	0.007175	major QTL			-
221	IBD7	C03	29022922	32652440	Bn-scaff_18917_1-p720029	Bn-scaff_18855_1-p25397	7.46e-13	Shengliyoucai-Chuanyou2		-																			-
222	IBD7	C03	39422658	50467074	Bn-scaff_15758_1-p36244	Bn-scaff_16394_2-p785318	1.09e-11	Shengliyoucai-Chuanyou2		QTL191	C03	107.9	108.21	3.78696	0.081204	108.21			total root number_HP	C03	s_16372_1-p29992	48520359	s_16394_2-p1178077	50108103		major QTL			-
223	IBD7	C03	51767584	54457732	Bn-scaff_16182_1-p542363	Bn-scaff_17457_1-p88808	3.86e-15	Shengliyoucai-Chuanyou2		-																			-
224	IBD7	C04	15607220	19686962	Bn-scaff_19253_1-p524809	Bn-scaff_20042_1-p39005	1.58e-14	Shengliyoucai-Chuanyou2		-																			-
225	IBD7	C04	22576761	29030149	Bn-scaff_25432_1-p31881	Bn-scaff_22148_1-p21841	2.26e-13	Shengliyoucai-Chuanyou2		-																			-
226	IBD7	C04	31083524	33927207	Bn-scaff_18062_1-p253619	Bn-scaff_16876_1-p1013994	6.65e-11	Shengliyoucai-Chuanyou2		-																			-
227	IBD7	C04	34180267	36898679	Bn-scaff_16876_1-p733124	Bn-scaff_15798_1-p272889	4.12e-14	Shengliyoucai-Chuanyou2		-																			-
228	IBD7	C04	44500244	45327448	Bn-scaff_15585_1-p1089867	Bn-scaff_16888_1-p1142527	7.1e-10	Shengliyoucai-Chuanyou2		-																			-
229	IBD7	C04	45587403	48252199	Bn-scaff_16888_1-p1416280	Bn-scaff_18903_1-p995626	9.2e-11	Shengliyoucai-Chuanyou2		QTL265	C04	101.8	106.8	2.74505	0.041059	104.71	Winter	0.3996	Oil content	C04	s_20270_1-p39619	46171827	s_20270_1-p619866	46328832	0.041059	minor QTL	1		-
230										QTL266	C04	106.9	112	2.98375	0.03633	107.51	Winter	0.3799	Oil content	C04	s_26787_1-p45349	47133382	A04-p18129552	47312206	0.03633	minor QTL	1		-
231	IBD7	C05	16647344	36453442	Bn-scaff_16181_1-p44437	Bn-scaff_18826_1-p781314	2.12e-13	Shengliyoucai-Chuanyou2		QTL80	C05	68	76.3	2.55409	0.028701	73.31	Winter	0.4639	Flowering time	C05	s_15695_1-p281125	29913919	A05-p16909956	29927748	0.028701	major QTL			-
232	IBD7	C06	27747880	37194893	Bn-scaff_15743_1-p535306	Bn-scaff_21018_1-p83035	7.98e-47	Shengliyoucai-Chuanyou2		QTL18	C06	9.3	23.7	3.09225	0.010854	17.21	Winter	-1.8108	Erucic acid content of seed	C06	s_17799_1-p2125517	34605199	s_17799_1-p945289	35651317	0.010854	minor QTL	1		-
233										QTL19	C06	21.6	23.7	4.35953	0.016474	22.01	SemiWinter	-2.2984	Erucic acid content of seed	C06	s_17799_1-p2125517	34401849	s_17799_1-p1960995	34605199	0.016474	major QTL			-
234										QTL20	C06	30.6	35.3	6.30168	0.028615	32.31	SemiWinter	-2.5899	Erucic acid content of seed	C06	s_16397_1-p32614	32884124	s_25466_1-p15589	33220806	0.028615	major QTL			-
235										QTL82	C06	0	6.7	5.7939	0.091038	4.01	SemiWinter	-0.8844	Flowering time	C06	s_17799_1-p1399131	35159222	s_17799_1-p945289	35651317	0.091038	major QTL			-
236										QTL150	C06	9.3	20.2	3.18556	0.039364	13.91	SemiWinter	-3.3915	Glucosinolate content						0.039364	major QTL			-
237										QTL179	C06	12.7	17.01	5.50217	0.105277	17.01			primary root length_HP	C06	s_17799_1-p1491856	35159222	s_17799_1-p1165291	35444784		major QTL			GSBRNA2T00147769001	BnaC06g37180D	C06	35348218	35351786	AT1G76430.1	phosphate transporter 1;9 (PHT1;9)	gi|15223045|ref|NP_177769.1|	putative inorganic phosphate transporter 1-9 [Arabidopsis thaliana] &gt;gi|75313014|sp|Q9S735.1|PHT19_ARATH RecName: Full=Probable inorganic phosphate transporter 1-9; Short=AtPht1;9; AltName: Full=H(+)/Pi cotransporter &gt;gi|6554476|gb|AAF16658.1|AC012394_7 putative phosphate transporter; 23587-26346 [Arabidopsis thaliana] &gt;gi|12323970|gb|AAG51941.1|AC015450_2 putative phosphate transporter;…	Root morphology traits and phosphorus	chuanyou2-shengliyoucai	Bn-scaff_17799_1-p1293186	C06	35308946		0.42	0.3318	0.48	0.3648	Bn-scaff_17799_1-p1214222	C06
238	IBD7	C07	615961	21581420	Bn-scaff_15627_1-p482235	Bn-scaff_18501_1-p782498	7.98e-47	Shengliyoucai-Chuanyou2		QTL21	C07	70	73.1	2.80364	0.011084	70.71	SemiWinter	1.5053	Erucic acid content of seed	C07	A03-p26004171	2436801	s_16069_1-p4479706	4082952	0.011084	minor QTL	1		-
239	IBD7	C07	37258901	44707545	Bn-scaff_16069_1-p868236	Bn-scaff_16110_1-p135610	6.58e-34	Shengliyoucai-Chuanyou2		QTL22	C07	71.4	78.4	3.87345	0.012906	74.81	Winter	1.7071	Erucic acid content of seed	C07	s_16110_1-p3504222	40811416	s_16069_1-p4461819	40829524	0.012906	minor QTL	1		-
240										QTL100	C07	64	70	3.24632	0.036608	65.41	Winter	0.634	Flowering time	C07	s_16069_1-p2996601	39463778	s_16069_1-p4039727	40342658	0.036608	minor QTL	1		GSBRNA2T00154448001	BnaC07g38990D	C07	40103301	40106755	AT4G24540.1	AGAMOUS-like 24 (AGL24)	gi|392522054|gb|AFM77897.1|	MADS-box protein AGL24 [Brassica napus]	Flowering time	chuanyou2-shengliyoucai	Bn-scaff_16069_1-p3664108	C07	40092782		0.18	0.1638	0.48	0.3648	Bn-scaff_16069_1-p3675332	C07
241										QTL154	C07	68.8	72.9	5.26008	0.07819	70.01	SemiWinter	-6.8585	Glucosinolate content						0.07819	minor QTL	1		-
242										QTL337	C07	62.4	64.9	4.04922	0.072089	64.01	SemiWinter	-50.9416	Seed yield per plantS-LP	C07	s_16069_1-p2083211	38458914	s_16069_1-p3169850	39463778	0.072089	minor QTL	1		-
243	IBD7	C08	312256	7079710	Bn-scaff_18412_1-p283656	Bn-scaff_18310_1-p949658	6.58e-34	Shengliyoucai-Chuanyou2		QTL101	C08	0	1.7	5.9892	0.060248	1.31	Winter	0.7033	Flowering time	C08	s_17367_1-p687815	1345835	s_26293_1-p135449	1351690	0.060248	major QTL			-
244										QTL269	C08	0	7.3	2.57145	0.061918	3.01	Winter	-0.8318	Oil content	C08	s_26293_1-p135449	1351690	s_17807_1-p364572	3024577	0.061918	minor QTL	1		GSBRNA2T00127984001	BnaC08g03140D	C08	2826378	2826801	AT1G48990.1	Oleosin family protein	gi|15222021|ref|NP_175329.1|	Oleosin-like protein [Arabidopsis thaliana] &gt;gi|7770342|gb|AAF69712.1|AC016041_17 F27J15.22 [Arabidopsis thaliana] &gt;gi|26451480|dbj|BAC42839.1| putative oleosin protein [Arabidopsis thaliana] &gt;gi|28973329|gb|AAO63989.1| putative oleosin [Arabidopsis thaliana] &gt;gi|332194257|gb|AEE32378.1| Oleosin-like protein [Arabidopsis thaliana]	Oil content	chuanyou2-shengliyoucai	Bn-scaff_27765_1-p268116	C08	2824057		0.48	0.3648	0.32	0.2688	Bn-scaff_27765_1-p209432	C08
245										QTL289	C08	1.3	7.8	3.55012	0.05799	7.31	Winter	0.2477	Protein content	C08	s_16273_1-p403881	335765	s_17367_1-p687815	3331377	0.05799	minor QTL	1		GSBRNA2T00127984001	BnaC08g03140D	C08	2826378	2826801	AT1G48990.1	Oleosin family protein	gi|15222021|ref|NP_175329.1|	Oleosin-like protein [Arabidopsis thaliana] &gt;gi|7770342|gb|AAF69712.1|AC016041_17 F27J15.22 [Arabidopsis thaliana] &gt;gi|26451480|dbj|BAC42839.1| putative oleosin protein [Arabidopsis thaliana] &gt;gi|28973329|gb|AAO63989.1| putative oleosin [Arabidopsis thaliana] &gt;gi|332194257|gb|AEE32378.1| Oleosin-like protein [Arabidopsis thaliana]	Protein content	chuanyou2-shengliyoucai	Bn-scaff_27765_1-p268116	C08	2824057		0.48	0.3648	0.32	0.2688	Bn-scaff_27765_1-p209432	C08
246										QTL319	C08	1.1	1.7	2.8644	0.058042	1.31	Winter	-110.312	Seed yield per plantS	C08	s_17367_1-p687815	1345835	s_26293_1-p135449	1351690	0.058042	minor QTL	1		-
247	IBD7	C08	32245195	34731399	Bn-scaff_16197_1-p1943211	Bn-scaff_16445_1-p2132184	1.98e-10	Shengliyoucai-Chuanyou2		QTL168	C08	68.9	71	4.47454	0.032897	70.01	Winter	3.4904	Glucosinolate content	C08	s_16197_1-p453838	33565932	s_16445_1-p2132184	34731399	0.032897	minor QTL	1		GSBRNA2T00136837001	BnaC08g37160D	C08	34118186	34119439	AT1G18570.1	myb domain protein 51 (MYB51)	gi|171921099|gb|ACB59198.1|	R2R3-MYB transcription family protein [Brassica oleracea]	Glucosinolate content	chuanyou2-shengliyoucai	Bn-scaff_16445_1-p2808557	C08	34077545		0	0	0.32	0.2688	Bn-scaff_16445_1-p2635783	C08
248																													GSBRNA2T00136825001	BnaC08g37250D	C08	34145262	34148627	AT1G18500.1	methylthioalkylmalate synthase-like 4 (MAML-4)	gi|171921096|gb|ACB59195.1|	2-isopropylmalate synthase [Brassica oleracea]	Glucosinolate content	chuanyou2-shengliyoucai	Bn-scaff_16445_1-p2808557	C08	34077545		0	0	0.32	0.2688	Bn-scaff_16445_1-p2635783	C08
249																													GSBRNA2T00136742001	BnaC08g38010D	C08	34517701	34520549	AT1G17060.1	cytochrome p450 72c1 (CYP72C1)	gi|15220009|ref|NP_173149.1|	cytochrome p450 72c1 [Arabidopsis thaliana] &gt;gi|5734759|gb|AAD50024.1|AC007651_19 Similar to Cytochrome P450 [Arabidopsis thaliana] &gt;gi|332191415|gb|AEE29536.1| cytochrome p450 72c1 [Arabidopsis thaliana]	Glucosinolate content	chuanyou2-shengliyoucai	Bn-scaff_16445_1-p2413979	C08	34476573		0.48	0.3648	0.62	0.5478	Bn-scaff_16445_1-p2278980	C08
250																													GSBRNA2T00136739001	BnaC08g38040D	C08	34525748	34529270	AT1G17060.1	cytochrome p450 72c1 (CYP72C1)	gi|342162524|sp|Q9SHG5.2|C72C1_ARATH	RecName: Full=Cytochrome P450 72C1; AltName: Full=Protein CHIBI 2; AltName: Full=Protein DWARFISH WITH LOW FERTILITY; AltName: Full=Protein SHRINK 1; AltName: Full=Protein SUPPRESSOR OF PHYB-4 PROTEIN 7	Glucosinolate content	chuanyou2-shengliyoucai	Bn-scaff_16445_1-p2413979	C08	34476573		0.48	0.3648	0.62	0.5478	Bn-scaff_16445_1-p2278980	C08
251
252	IBD7	C08	37566343	38386402	Bn-scaff_16389_1-p539974	Bn-scaff_16021_1-p492357	3.32e-19	Shengliyoucai-Chuanyou2		-																			-
253	IBD7	C09	68607	28652868	Bn-scaff_15783_1-p262930	Bn-scaff_15712_7-p57117	3.32e-19	Shengliyoucai-Chuanyou2		QTL156	C09	28.7	46.5	3.28104	0.04293	41.21	SemiWinter	-3.6923	Glucosinolate content						0.04293	major QTL			-
254										QTL172	C09	35.9	42.81	2.68696	0.050364	42.81			lateral root length_HP	C09	s_17190_1-p1116406	4479109	s_17297_1-p214513	4700518		major QTL			GSBRNA2T00134850001	BnaC09g07300D	C09	4519252	4520919	AT5G67400.1	root hair specific 19 (RHS19)	gi|297797639|ref|XP_002866704.1|	peroxidase 73 [Arabidopsis lyrata subsp. lyrata] &gt;gi|297312539|gb|EFH42963.1| peroxidase 73 [Arabidopsis lyrata subsp. lyrata]	Root morphology traits and phosphorus	chuanyou2-shengliyoucai	Bn-scaff_17190_1-p1134270	C09	4485011		0.32	0.2688	0.48	0.3648	Bn-scaff_17297_1-p143112	C09
255										QTL290	C09	107.1	116.6	4.71324	0.08005	111.01	Winter	0.2823	Protein content	C09	A10-p14109225	1410685	s_17109_2-p405700	4522395	0.08005	minor QTL	1		GSBRNA2T00146006001	BnaC09g04200D	C09	2386028	2387828	AT5G24930.1	CONSTANS-like 4 (COL4)	gi|30689668|ref|NP_197875.2|	zinc finger protein CONSTANS-LIKE 4 [Arabidopsis thaliana] &gt;gi|332005996|gb|AED93379.1| zinc finger protein CONSTANS-LIKE 4 [Arabidopsis thaliana]	Protein content	chuanyou2-shengliyoucai	Bn-scaff_17526_1-p463391	C09	1985943		0.18	0.1638	0.32	0.2688	Bn-scaff_15705_1-p703985	C09
256																													GSBRNA2T00146117001	BnaC09g05060D	C09	2926999	2928131	AT5G60890.1	myb domain protein 34 (MYB34)	gi|238625807|gb|ACR48184.1|	MYB domain protein 34-1 [Brassica rapa subsp. pekinensis]	Protein content	chuanyou2-shengliyoucai	Bn-scaff_19783_1-p379086	C09	2850070		0.42	0.3318	0.48	0.3648	Bn-scaff_19783_1-p922268	C09
257																													GSBRNA2T00146148001	BnaC09g05300D	C09	3100004	3101076	AT5G61420.2	myb domain protein 28 (MYB28)	gi|444908908|dbj|BAM78214.1|	Myb transcription factor BoMyb28-2 [Brassica oleracea var. viridis]	Protein content	chuanyou2-shengliyoucai	Bn-scaff_19783_1-p379086	C09	2850070		0.42	0.3318	0.48	0.3648	Bn-scaff_19783_1-p922268	C09
258	IBD8	A01	10835654	14794536	Bn-Scaffold000300-p20118	Bn-A01-p16943370	1.97e-15	Chengduai-Chuanyou2		-
259	IBD8	A09	12641111	14617544	Bn-A09-p14468231	Bn-A08-p9550162	1.86e-11	Chengduai-Chuanyou2		-
260	IBD9	A01	4512488	6898965	Bn-A01-p4909065	Bn-A01-p7558345	2.58e-14	Shengliyoucai-Ningyou7		QTL1	A01	38.1	40.5	3.67164	0.009949	39.11	SemiWinter	1.5163	Erucic acid content of seed	A01	A01-p5017444	4656928	A01-p6083015	5561843	0.009949	minor QTL	1		-
261										QTL210	A01	39.5	41.5	6.48179	0.097398	41.21	SemiWinter	0.6444	Oil content	A01	A01-p5071658	4656928	A01-p4419443	6589643	0.097398	minor QTL	1		-
262	IBD9	A01	9362678	16794222	Bn-A01-p11284636	Bn-A01-p19993388	2.11e-27	Shengliyoucai-Ningyou7		-																			-
263	IBD9	A02	1007266	4247618	Bn-A02-p3571230	Bn-A02-p7207945	9.94e-12	Shengliyoucai-Ningyou7		QTL53	A02	71.2	74.8	3.30925	0.031737	72.11	Winter	0.5576	Flowering time	A02	A02-p5803164	3104383	A02-p6523411	3735554	0.031737	major QTL			GSBRNA2T00001475001	BnaA02g06490D	A02	3106311	3108592	AT5G60120.1	target of early activation tagged (EAT) 2 (TOE2)	gi|30697332|ref|NP_200820.3|	AP2-like ethylene-responsive transcription factor TOE2 [Arabidopsis thaliana] &gt;gi|75264273|sp|Q9LVG2.1|TOE2_ARATH RecName: Full=AP2-like ethylene-responsive transcription factor TOE2; AltName: Full=Protein TARGET OF EAT 2 &gt;gi|8777351|dbj|BAA96941.1| AP2 domain transcription factor-like [Arabidopsis thaliana] &gt;gi|25054850|gb|AAN71915.1| putative APETALA2 protein [Arabidopsis thaliana] &gt…	Flowering time	Ningyou7-shengliyoucai	Bn-A02-p5917045	A02	3104383		0.18	0.1638	0.18	0.1638	Bn-A02-p5923878	A02
264										QTL331	A02	75.27	76.95	4.45067-7.12411	0.080291-0.137673	76.11	SemiWinter	-	Seed yield per plantS-LP	A02		2446575	s_17522_1-p1234413	2660629	0.080291-0.137673	minor QTL	2		-
265	IBD9	A02	6808559	10916014	Bn-A02-p9959992	Bn-A02-p14127042	2.72e-22	Shengliyoucai-Ningyou7		QTL37	A02	56.6	61.7	6.87022	0.085933	60.91	SemiWinter	1.8949	Flowering time	A02	A02-p11170230	8302393	A02-p12819772	9570322	0.085933	major QTL			GSBRNA2T00116478001	BnaA02g15530D	A02	8998992	9001783	AT1G71800.1	cleavage stimulating factor 64 (CSTF64)	gi|297839015|ref|XP_002887389.1|	predicted protein [Arabidopsis lyrata subsp. lyrata] &gt;gi|297333230|gb|EFH63648.1| predicted protein [Arabidopsis lyrata subsp. lyrata]	Flowering time	Ningyou7-shengliyoucai	Bn-A02-p12278577	A02	8993626		0.32	0.2688	0.48	0.3648	Bn-A02-p12284882	A02
266										QTL276	A02	55.2	59.7	4.91288	0.083739	57.01	SemiWinter	0.2519	Protein content	A02	A02-p11789023	8599152	A02-p12819772	9570322	0.083739	minor QTL	1		-
267	IBD9	A03	4857635	9284162	Bn-A03-p5439400	Bn-A03-p10086496	1.65e-31	Shengliyoucai-Ningyou7		QTL3	A03	47.5	50.8	3.55663	0.01311	50.01	Winter	1.8638	Erucic acid content of seed	A03	A03-p6288173	5638108	A03-p7799483	6798349	0.01311	major QTL			GSBRNA2T00142119001	BnaA03g14150D	A03	6498325	6499778	AT2G30870.1	glutathione S-transferase PHI 10 (GSTF10)	gi|297822801|ref|XP_002879283.1|	early dehydration-induced 13 [Arabidopsis lyrata subsp. lyrata] &gt;gi|297325122|gb|EFH55542.1| early dehydration-induced 13 [Arabidopsis lyrata subsp. lyrata]	Erucic acid content of seed	Ningyou7-shengliyoucai	Bn-A03-p7218582	A03	6493981		0.48	0.3648	0.18	0.1638	Bn-A03-p7228783	A03
268																													GSBRNA2T00142121001	BnaA03g14140D	A03	6495930	6496925	AT2G30860.1	glutathione S-transferase PHI 9 (GSTF9)	gi|2462929|emb|CAA72973.1|	glutathione transferase [Arabidopsis thaliana]	Erucic acid content of seed	Ningyou7-shengliyoucai	Bn-A03-p7218582	A03	6493981		0.48	0.3648	0.18	0.1638	Bn-A03-p7228783	A03
269										QTL4	A03	47.5	52.4	4.02101	0.019111	51.61	SemiWinter	2.0603	Erucic acid content of seed	A03	A03-p6288173	5638108	A03-p8070883	7092224	0.019111	major QTL			GSBRNA2T00066698001	BnaA03g13220D	A03	5998750	6007985	AT5G51230.1	EMBRYONIC FLOWER 2 (EMF2)	gi|30696023|ref|NP_851168.1|	polycomb group protein EMBRYONIC FLOWER 2 [Arabidopsis thaliana] &gt;gi|30913088|sp|Q8L6Y4.2|EMF2_ARATH RecName: Full=Polycomb group protein EMBRYONIC FLOWER 2 &gt;gi|14276050|dbj|BAB58956.1| embryonic flower 2 [Arabidopsis thaliana] &gt;gi|14276052|dbj|BAB58957.1| embryonic flower 2 [Arabidopsis thaliana] &gt;gi|332008672|gb|AED96055.1| polycomb group protein EMBRYONIC FLOWER 2 [Arabidopsis thal…	Erucic acid content of seed	Ningyou7-shengliyoucai	Bn-A03-p6717785	A03	5993355		0.32	0.2688	0.18	0.1638	Bn-A03-p6744274	A03
270										QTL63	A03	48.6	49.4	4.25971	0.055331	48.91	SemiWinter	0.7659	Flowering time	A03	A03-p7500107	6798349	A03-p9883544	9098601	0.055331	minor QTL	1		-
271										QTL123	A03	48.05	51.16	3.1899-3.97978	0.025207-0.04195	49.6	SemiWinter	+	Glucosinolate content						0.025207-0.04195	minor QTL	2		-
272										QTL124	A03	48.6	52.4	3.97978	0.04195	49.41	SemiWinter	3.7517	Glucosinolate content						0.04195	major QTL			-
273										QTL175	A03	52	53.51	2.81522	0.047352	53.51			primary root length_HP	A03	A03-p9179896	8462844	An03			major QTL			-
274	IBD9	A03	10358387	13047948	Bn-A03-p11232586	Bn-A03-p13922405	3.6e-12	Shengliyoucai-Ningyou7		-																			-
275	IBD9	A03	14765187	20189768	Bn-A03-p15705021	Bn-A03-p21422696	1.67e-26	Shengliyoucai-Ningyou7		QTL68	A03	81	84	5.31867	0.057846	82.61	Winter	0.4698	Flowering time	A03	A03-p16301988	15428379	A03-p17782292	15506516	0.057846	minor QTL	1		-
276										QTL226	A03	84.7	91.8	5.05393	0.068303	86.31	Winter	-0.5213	Oil content	A03	A03-p17782292	16830948	A03-p18595122	17031328	0.068303	major QTL			GSBRNA2T00137456001	BnaA03g34830D	A03	17011077	17011575	AT3G18570.1	Oleosin family protein	gi|15229674|ref|NP_188487.1|	Oleosin family protein [Arabidopsis thaliana] &gt;gi|9294318|dbj|BAB02215.1| unnamed protein product [Arabidopsis thaliana] &gt;gi|28393393|gb|AAO42120.1| putative oleosin [Arabidopsis thaliana] &gt;gi|28827294|gb|AAO50491.1| putative oleosin [Arabidopsis thaliana] &gt;gi|332642597|gb|AEE76118.1| Oleosin family protein [Arabidopsis thaliana]	Oil content	Ningyou7-shengliyoucai	Bn-A03-p17986611	A03	16993704		0.56	0.4992	0	0	Bn-A03-p18014273	A03
277										QTL334	A03	81	85.7	3.80618	0.067412	82.61	SemiWinter	48.9955	Seed yield per plantS-LP	A03	A03-p16301988	15428379	A03-p17782292	15506516	0.067412	major QTL			GSBRNA2T00137377001	BnaA03g35470D	A03	17327741	17328090	AT1G76430.1	phosphate transporter 1;9 (PHT1;9)	gi|15223045|ref|NP_177769.1|	putative inorganic phosphate transporter 1-9 [Arabidopsis thaliana] &gt;gi|75313014|sp|Q9S735.1|PHT19_ARATH RecName: Full=Probable inorganic phosphate transporter 1-9; Short=AtPht1;9; AltName: Full=H(+)/Pi cotransporter &gt;gi|6554476|gb|AAF16658.1|AC012394_7 putative phosphate transporter; 23587-26346 [Arabidopsis thaliana] &gt;gi|12323970|gb|AAG51941.1|AC015450_2 putative phosphate transporter;…	Seed yield per plantS-LP	Ningyou7-shengliyoucai	Bn-A03-p18208425	A03	17203823		0.32	0.2688	0.18	0.1638	Bn-A03-p18376493	A03
278										QTL340	A03	76.7	77.71	3.88696	0.080674	77.71			shoott dry weight_HP	A03	A03-p16301988	15428379	A03-p17782292	16830948		major QTL			-
279	IBD9	A03	22112797	23841765	Bn-A03-p23562008	Bn-A03-p25473832	4.14e-14	Shengliyoucai-Ningyou7		-																			-
280	IBD9	A03	24541665	26612968	Bn-A03-p26197815	Bn-A03-p28155412	2.93e-12	Shengliyoucai-Ningyou7		-																			-
281	IBD9	A03	26668731	29734265	Bn-A03-p28202050	Bn-Scaffold000372-p15947	3.8e-14	Shengliyoucai-Ningyou7		-																			-
282	IBD9	A04	42683	159997	Bn-A04-p24411	Bn-A04-p225323	3.8e-14	Shengliyoucai-Ningyou7		-																			-
283	IBD9	A04	18042503	19140042	Bn-A04-p17940697	Bn-A04-p18789871	1.68e-20	Shengliyoucai-Ningyou7		-																			-
284	IBD9	A05	76674	2925641	Bn-A05-p58992	Bn-A05-p2864686	1.68e-20	Shengliyoucai-Ningyou7		QTL69	A05	20.6	33.3	3.27019	0.034648	29.91	Winter	0.3705	Flowering time	A05	A05-p1676024	1823546	A05-p2671921	2749187	0.034648	minor QTL	1		GSBRNA2T00132666001	BnaA05g03310D	A05	1848392	1853826	AT2G43410.1	FPA	gi|61661314|gb|AAX51263.1|	FPA [Arabidopsis thaliana]	Flowering time	Ningyou7-shengliyoucai	Bn-A05-p1697018	A05	1840215		0.56	0.4992	0.18	0.1638	Bn-A05-p1744534	A05
285																													GSBRNA2T00116723001	BnaA05g05010D	A05	2627050	2630394	AT2G45660.1	AGAMOUS-like 20 (AGL20)	gi|433688497|gb|AGB51006.1|	MADS box transcription factor SOC1 variant 6 [Brassica juncea] &gt;gi|433688561|gb|AGB51019.1| MADS box transcription factor SOC1 [Brassica napus] &gt;gi|433688596|gb|AGB51020.1| MADS box transcription factor SOC1 [Brassica rapa]	Flowering time	Ningyou7-shengliyoucai	Bn-A05-p2523070	A05	2618990		0.56	0.4992	0	0	Bn-A05-p2534219	A05
286										QTL173	A05	20.1	23.11	3.31087	0.073226	23.11			lateral root number_HP	A05	A05-p1676024	1823546	A05-p2645365	2749187		major QTL			-
287										QTL190	A05	22.4	22.51	0.38913	0.007946	22.51			total root number_HP	A05	A05-p1744534	1887135	A05-p2367876	2490409		major QTL			-
288	IBD9	A05	3206576	5436879	Bn-A05-p3188172	Bn-A05-p5687833	1.3e-18	Shengliyoucai-Ningyou7		-																			-
289	IBD9	A05	9518961	12459813	Bn-A05-p10930228	Bn-A05-p12457036	2.38e-25	Shengliyoucai-Ningyou7		-																			-
290	IBD9	A05	17078398	22412874	Bn-A05-p18820057	Bn-A02-p26824300	9.61e-26	Shengliyoucai-Ningyou7		-																			-
291	IBD9	A06	17620359	21526764	Bn-A06-p16133328	Bn-A06-p22503987	1.29e-35	Shengliyoucai-Ningyou7		QTL70	A06	66.5	82	2.54324	0.028924	73.31	Winter	0.5725	Flowering time	A06	A06-p16728885	18211784	s_18520_1-p486046	20528508	0.028924	minor QTL	1		GSBRNA2T00147590001	BnaA06g27360D	A06	18793915	18795738	AT5G24930.1	CONSTANS-like 4 (COL4)	gi|30689668|ref|NP_197875.2|	zinc finger protein CONSTANS-LIKE 4 [Arabidopsis thaliana] &gt;gi|332005996|gb|AED93379.1| zinc finger protein CONSTANS-LIKE 4 [Arabidopsis thaliana]	Flowering time	Ningyou7-shengliyoucai	Bn-A06-p17375882	A06	18768667		0.48	0.3648	0.42	0.3318	Bn-A06-p17411706	A06
292										QTL170	A06	69	69.91	5.40217	0.125474	69.91			lateral root density_HP	A06	A06-p17737199	19175401	A06-p18408257	19783637		major QTL			GSBRNA2T00147663001	BnaA06g27910D	A06	19195951	19198982	AT5G25820.1	Exostosin family protein	gi|470109813|ref|XP_004291184.1|	PREDICTED: probable glycosyltransferase At5g03795-like [Fragaria vesca subsp. vesca]	Root morphology traits and phosphorus	Ningyou7-shengliyoucai	Bn-A06-p17755205	A06	19192096		0.56	0.4992	0.48	0.3648	Bn-A06-p17778079	A06
293																													GSBRNA2T00147668001	BnaA06g27950D	A06	19219711	19221058	AT5G25890.1	indole-3-acetic acid inducible 28 (IAA28)	gi|18420964|ref|NP_568478.1|	auxin-responsive protein IAA28 [Arabidopsis thaliana] &gt;gi|11131406|sp|Q9XFM0.1|IAA28_ARATH RecName: Full=Auxin-responsive protein IAA28; AltName: Full=Indoleacetic acid-induced protein 28 &gt;gi|4929493|gb|AAD34019.1|AF149816_1 IAA28 [Arabidopsis thaliana] &gt;gi|23306354|gb|AAN17404.1| putative protein [Arabidopsis thaliana] &gt;gi|25084149|gb|AAN72186.1| putative protein [Arabidopsis thalian…	Root morphology traits and phosphorus	Ningyou7-shengliyoucai	Bn-A06-p17778079	A06	19214931		0	0	0	0	Bn-A06-p17778210	A06
294										QTL232	A06	84.1	88.8	2.58447	0.031621	85.21	Winter	-0.3622	Oil content	A06	A06-p22001193	21035219	A06-p22582397	21416080	0.031621	minor QTL	1		-
295										QTL281	A06	70.7	75.3	4.39425	0.074384	72.81	SemiWinter	0.2339	Protein content	A06	A06-p18252711	19636539	A06-p18408257	19766155	0.074384	minor QTL	1		-
296	IBD9	A07	12499918	13762786	Bn-A07-p11208979	Bn-A07-p11616820	2.29e-10	Shengliyoucai-Ningyou7		-																			-
297	IBD9	A07	14459806	16736936	Bn-scaff_18206_3-p536950	Bn-A07-p14868938	1.12e-20	Shengliyoucai-Ningyou7		QTL126	A07	52.1	56.1	3.08357	0.043215	52.71	Winter	-3.8035	Glucosinolate content						0.043215	minor QTL	1		-
298										QTL181	A07	44.2	44.61	6.02609	0.103051	44.61			primary root length_LP	A07	A07-p14241936	16109438		16314438		major QTL			GSBRNA2T00099244001	BnaA07g20650D	A07	16126336	16129912	AT1G78240.2	TUMOROUS SHOOT DEVELOPMENT 2 (TSD2)	gi|157849752|gb|ABV89659.1|	dehydration-responsive protein-related [Brassica rapa]	Root morphology traits and phosphorus	Ningyou7-shengliyoucai	Bn-A07-p14241936	A07	16109438		0.18	0.1638	0.18	0.1638	Bn-A07-p14287940	A07
299	IBD9	A07	17126283	18432963	Bn-A07-p15220175	Bn-A07-p16449988	4.46e-13	Shengliyoucai-Ningyou7		-																			-
300	IBD9	A07	22960554	24005151	Bn-A07-p21410292	Bn-A07-p22586713	7.44e-18	Shengliyoucai-Ningyou7		-																			-
301	IBD9	A08	212847	975382	Bn-A08-p165219	Bn-A08-p1059858	7.44e-18	Shengliyoucai-Ningyou7		-																			-
302	IBD9	A08	975541	2375847	Bn-A08-p1059966	Bn-A08-p2920715	1.29e-13	Shengliyoucai-Ningyou7		-																			-
303	IBD9	A09	2171448	4600599	Bn-A09-p1765907	Bn-A09-p4690204	3.67e-13	Shengliyoucai-Ningyou7		QTL132	A09	25.4	28.9	8.71038	0.082715	26.71	SemiWinter	-5.9604	Glucosinolate content						0.082715	major QTL			-
304										QTL240	A09	25.4	40.4	2.52588	0.03386	28.71	Winter	0.3682	Oil content	A09	A09-p1617368	2309280	A09-p4164576	2507105	0.03386	minor QTL	1		-
305	IBD9	A09	8283274	16127397	Bn-A09-p9103739	Bn-A09-p19379912	2.52e-16	Shengliyoucai-Ningyou7		-																			-
306	IBD9	A09	17498552	22100675	Bn-A09-p20554631	Bn-A09-p23724105	1.08e-09	Shengliyoucai-Ningyou7		QTL178	A09	74.6	74.91	3.73696	0.062745	74.91			primary root length_HP	A09	A09-p23382659	21786080		21941080		major QTL			-
307										QTL241	A09	73.2	78.3	3.06621	0.049619	77.11	Winter	0.4617	Oil content	A09	A09-p23382659	21786080	A09-p23802586	22090026	0.049619	minor QTL	1		-
308	IBD9	A10	5875638	8429068	Bn-A01-p18703183	Bn-A10-p6792798	9.09e-16	Shengliyoucai-Ningyou7		-																			-
309	IBD9	A10	8647502	10166215	Bn-A10-p7065016	Bn-A10-p8767803	3.35e-11	Shengliyoucai-Ningyou7		QTL274	A10	65.6	67.9	6.99391	0.112503	67.31	SemiWinter	-0.4465	Protein content	A10	A10-p5869175	8806704	A10-p7823219	9445068	0.112503	minor QTL	1		-
310	IBD9	A10	10246883	12343028	Bn-A10-p8834914	Bn-A10-p10954641	1.45e-12	Shengliyoucai-Ningyou7		-																			-
311	IBD9	A10	12567356	13206328	Bn-A10-p11272184	Bn-A10-p13164536	1.64e-09	Shengliyoucai-Ningyou7		-																			-
312	IBD9	A10	13206843	13882078	Bn-A10-p13165101	Bn-A10-p13846108	1.94e-10	Shengliyoucai-Ningyou7		-																			-
313	IBD9	C01	3040834	7406664	Bn-scaff_15838_5-p170397	Bn-scaff_17827_1-p111208	5.46e-11	Shengliyoucai-Ningyou7		QTL244	C01	47.7	54.5	3.18556	0.044837	48.11	Winter	0.4421	Oil content	C01	s_15838_5-p434505	4293566	s_19193_1-p527597	5772805	0.044837	major QTL			-
314	IBD9	C01	9402593	15519299	Bn-scaff_28666_1-p32984	Bn-scaff_17203_1-p315290	3.09e-13	Shengliyoucai-Ningyou7		QTL242	C01	36.9	39.6	3.40039	0.053489	38.41	Winter	0.4906	Oil content	C01	s_16128_2-p29363	9606536	s_20675_1-p61871	9700618	0.053489	minor QTL	1		-
315	IBD9	C01	17420798	20835456	Bn-scaff_20250_2-p69836	Bn-scaff_19183_1-p423384	4.02e-21	Shengliyoucai-Ningyou7		-																			-
316	IBD9	C01	37740209	38770685	Bn-scaff_15712_3-p548741	Bn-scaff_16554_1-p161479	5.26e-25	Shengliyoucai-Ningyou7		-																			-
317	IBD9	C02	8255	19516780	Bn-scaff_15714_1-p2481342	Bn-scaff_16704_1-p330888	5.26e-25	Shengliyoucai-Ningyou7		QTL250	C02	24.5	32.5	2.84704	0.040255	32.21	SemiWinter	0.4084	Oil content	C02	A02-p10775283	760350	s_16300_1-p1262494	3108822	0.040255	minor QTL	1		GSBRNA2T00078591001	BnaC02g01760D	C02	766866	768178	AT5G07010.1	sulfotransferase 2A (ST2A)	gi|18415376|ref|NP_568177.1|	sulfotransferase 2A [Arabidopsis thaliana] &gt;gi|75153823|sp|Q8L5A7.1|SOT15_ARATH RecName: Full=Cytosolic sulfotransferase 15; Short=AtSOT15; AltName: Full=Sulfotransferase 2a; Short=AtST2a &gt;gi|20466686|gb|AAM20660.1| steroid sulfotransferase-like protein [Arabidopsis thaliana] &gt;gi|21537216|gb|AAM61557.1| steroid sulfotransferase-like protein [Arabidopsis thaliana] &gt;gi|31711860|gb|AAP68…	Oil content	Ningyou7-shengliyoucai	Bn-scaff_15714_1-p3138594	C02	632281		0.48	0.3648	0	0	Bn-scaff_22970_1-p499830	C02
318																													GSBRNA2T00078696001	BnaC02g02670D	C02	1174330	1175872	AT5G04530.1	3-ketoacyl-CoA synthase 19 (KCS19)	gi|297810541|ref|XP_002873154.1|	beta-ketoacyl-CoA synthase family protein [Arabidopsis lyrata subsp. lyrata] &gt;gi|297318991|gb|EFH49413.1| beta-ketoacyl-CoA synthase family protein [Arabidopsis lyrata subsp. lyrata]	Oil content	Ningyou7-shengliyoucai	Bn-scaff_22970_1-p49112	C02	1170636		0.48	0.3648	0	0	Bn-scaff_22970_1-p41695	C02
319	IBD9	C02	19575403	24018266	Bn-scaff_16704_1-p272671	Bn-scaff_18507_1-p56954	2.23e-09	Shengliyoucai-Ningyou7		-																			-
320	IBD9	C02	24565291	26706551	Bn-scaff_18199_1-p109509	Bn-scaff_18507_1-p994157	9.51e-10	Shengliyoucai-Ningyou7		-																			-
321	IBD9	C02	32219271	41205829	Bn-scaff_16545_1-p822752	Bn-scaff_17109_1-p1148899	3.41e-28	Shengliyoucai-Ningyou7		QTL139	C02	35.2	47.9	2.66693	0.025824	40.31	SemiWinter	2.7021	Glucosinolate content	C02	s_23104_1-p94082	33946261	s_17109_1-p683105	39511012	0.025824	major QTL			GSBRNA2T00090112001	BnaC02g34230D	C02	36597273	36598235	AT1G05160.1	cytochrome P450, family 88, subfamily A, polypeptide 3 (CYP88A3)	gi|297848778|ref|XP_002892270.1|	ent-kaurenoic acid hydroxylase 1 [Arabidopsis lyrata subsp. lyrata] &gt;gi|297338112|gb|EFH68529.1| ent-kaurenoic acid hydroxylase 1 [Arabidopsis lyrata subsp. lyrata]	Glucosinolate content	Ningyou7-shengliyoucai	Bn-scaff_18360_1-p367065	C02	36173439		0.42	0.3318	0.56	0.4992	Bn-scaff_15712_6-p126057	C02
322																													GSBRNA2T00108405001	BnaC02g35660D	C02	38444417	38447438	AT1G28430.1	cytochrome P450, family 705, subfamily A, polypeptide 24 (CYP705A24)	gi|297851300|ref|XP_002893531.1|	CYP705A24 [Arabidopsis lyrata subsp. lyrata] &gt;gi|297339373|gb|EFH69790.1| CYP705A24 [Arabidopsis lyrata subsp. lyrata]	Glucosinolate content	Ningyou7-shengliyoucai	Bn-scaff_15712_2-p321760	C02	38435924		0.32	0.2688	0.32	0.2688	Bn-scaff_15712_2-p365609	C02
323																													GSBRNA2T00108349001	BnaC02g35940D	C02	38809787	38811530	AT3G26170.1	cytochrome P450, family 71, subfamily B, polypeptide 19 (CYP71B19)	gi|297818138|ref|XP_002876952.1|	CYP71B19 [Arabidopsis lyrata subsp. lyrata] &gt;gi|297322790|gb|EFH53211.1| CYP71B19 [Arabidopsis lyrata subsp. lyrata]	Glucosinolate content	Ningyou7-shengliyoucai	Bn-scaff_15712_2-p321760	C02	38435924		0.32	0.2688	0.32	0.2688	Bn-scaff_15712_2-p365609	C02
324																													GSBRNA2T00108343001	BnaC02g35960D	C02	38859387	38861096	AT3G26200.1	cytochrome P450, family 71, subfamily B, polypeptide 22 (CYP71B22)	gi|297814858|ref|XP_002875312.1|	CYP71B22 [Arabidopsis lyrata subsp. lyrata] &gt;gi|297321150|gb|EFH51571.1| CYP71B22 [Arabidopsis lyrata subsp. lyrata]	Glucosinolate content	Ningyou7-shengliyoucai	Bn-scaff_15712_2-p365609	C02	38530496		0	0	0.32	0.2688	Bn-scaff_15712_2-p423394	C02
325																													GSBRNA2T00108341001	BnaC02g35980D	C02	38875182	38877249	AT3G26210.1	cytochrome P450, family 71, subfamily B, polypeptide 23 (CYP71B23)	gi|297818142|ref|XP_002876954.1|	CYP71B23 [Arabidopsis lyrata subsp. lyrata] &gt;gi|297322792|gb|EFH53213.1| CYP71B23 [Arabidopsis lyrata subsp. lyrata]	Glucosinolate content	Ningyou7-shengliyoucai	Bn-scaff_15712_2-p662612	C02	38874852		0	0	0.32	0.2688	Bn-scaff_15712_2-p767302	C02
326																													GSBRNA2T00108339001	BnaC02g35990D	C02	38878753	38881058	AT3G26220.1	cytochrome P450, family 71, subfamily B, polypeptide 3 (CYP71B3)	gi|15231528|ref|NP_189254.1|	cytochrome P450 71B24 [Arabidopsis thaliana] &gt;gi|13878382|sp|Q9LTL8.1|C71BO_ARATH RecName: Full=Cytochrome P450 71B24 &gt;gi|11994442|dbj|BAB02444.1| cytochrome P450 [Arabidopsis thaliana] &gt;gi|110741909|dbj|BAE98896.1| putative cytochrome P450 [Arabidopsis thaliana] &gt;gi|332643615|gb|AEE77136.1| cytochrome P450 71B24 [Arabidopsis thaliana]	Glucosinolate content	Ningyou7-shengliyoucai	Bn-scaff_15712_2-p662612	C02	38874852		0	0	0.32	0.2688	Bn-scaff_15712_2-p767302	C02
327																													GSBRNA2T00108334001	BnaC02g36030D	C02	38996953	39000044	AT1G58260.1	cytochrome p450 79c2 (CYP79C2)	gi|30696238|ref|NP_176122.2|	cytochrome p450 79c2 [Arabidopsis thaliana] &gt;gi|8979947|gb|AAF82261.1|AC008051_12 Strong similarity to N-hydroxylating multifunctional cytochrome P-450 (CYP79) from Sorghum bicolor gb|U32624 and contains a Cytochrome P450 PF|00067 domain [Arabidopsis thaliana] &gt;gi|12321833|gb|AAG50952.1|AC073943_2 cytochrome P450, putative [Arabidopsis thaliana] &gt;gi|332195404|gb|AEE33525.1| cytochrome p4…	Glucosinolate content	Ningyou7-shengliyoucai	Bn-scaff_15712_2-p772682	C02	38982858		0.48	0.3648	0.46	0.4102	Bn-scaff_15712_2-p791320	C02
328																													GSBRNA2T00108331001	BnaC02g36040D	C02	39013471	39015411	AT3G26330.1	cytochrome P450, family 71, subfamily B, polypeptide 37 (CYP71B37)	gi|297818162|ref|XP_002876964.1|	CYP71B37 [Arabidopsis lyrata subsp. lyrata] &gt;gi|297322802|gb|EFH53223.1| CYP71B37 [Arabidopsis lyrata subsp. lyrata]	Glucosinolate content	Ningyou7-shengliyoucai	Bn-scaff_15712_2-p791320	C02	39003903		0.42	0.3318	0	0	Bn-scaff_15712_2-p800802	C02
329										QTL140	C02	41.45	47.24	2.66693-4.69805	0.025824-0.065643	44.35	SemiWinter	-	Glucosinolate content						0.025824-0.065643	minor QTL	2		-
330	IBD9	C03	4415434	5435743	Bn-scaff_15877_1-p718090	Bn-scaff_22728_1-p1267084	5.91e-12	Shengliyoucai-Ningyou7		QTL283	C03	18.1	22.9	2.63221	0.043685	22.41	Winter	-0.2325	Protein content	C03	s_15877_1-p802484	4519368	s_22728_1-p749304	5100000	0.043685	minor QTL	1		-
331	IBD9	C03	23356791	28790916	Bn-scaff_17298_1-p1249353	Bn-scaff_18917_1-p946071	3.56e-09	Shengliyoucai-Ningyou7		-																			-
332	IBD9	C03	55441935	58350723	Bn-scaff_15794_3-p154030	Bn-scaff_19047_1-p294145	6.01e-09	Shengliyoucai-Ningyou7		QTL16	C03	122.76	123.65	41.57286-48.03729	0.261579-0.386367	123.21	Both	-	Erucic acid content of seed	C03	s_15794_1-p347392	55942754	s_17119_1-p456353	57209979	0.261579-0.386367	major QTL	2		-
333										QTL146	C03	126.1	131.9	2.60617	0.036693	126.71	Winter	-3.4347	Glucosinolate content						0.036693	major QTL			-
334										QTL256	C03	122.1	132.8	4.4051	0.072954	129.21	SemiWinter	-0.4839	Oil content	C03	s_15794_1-p347392	55942754	s_23761_1-p604319	57743327	0.072954	major QTL			-
335										QTL286	C03	120.2	133.2	3.72589	0.06075	127.71	SemiWinter	0.2706	Protein content	C03	s_15794_1-p347392	55942754	s_18559_1-p86130	57766031	0.06075	major QTL			-
336	IBD9	C03	60481255	60556851	Bn-scaff_16755_1-p87263	Bn-scaff_16755_1-p12541	7.99e-09	Shengliyoucai-Ningyou7		-																			-
337	IBD9	C04	662	6859003	Bn-scaff_22933_1-p110027	Bn-scaff_19248_1-p313588	7.99e-09	Shengliyoucai-Ningyou7		QTL264	C04	92.8	100.7	3.74542	0.054519	96.41	Winter	0.459	Oil content	C04	s_16888_1-p1803454	1686926	s_16888_1-p1043329	4522018	0.054519	major QTL			GSBRNA2T00087923001	BnaC04g03780D	C04	2779236	2781568	AT2G44490.1	PENETRATION 2 (PEN2)	gi|312283139|dbj|BAJ34435.1|	unnamed protein product [Thellungiella halophila]	Oil content	Ningyou7-shengliyoucai	Bn-scaff_16214_1-p477058	C04	2602119		0.18	0.1638	0	0	Bn-scaff_16534_1-p399693	C04
338	IBD9	C04	15607220	18912386	Bn-scaff_19253_1-p524809	Bn-scaff_23432_1-p39254	5.78e-09	Shengliyoucai-Ningyou7		-																			-
339	IBD9	C04	29077211	36898679	Bn-scaff_22148_1-p71406	Bn-scaff_15798_1-p272889	4.73e-24	Shengliyoucai-Ningyou7		-																			-
340	IBD9	C05	16388896	36474795	Bn-scaff_23195_1-p70804	Bn-scaff_18826_1-p764929	7.3e-12	Shengliyoucai-Ningyou7		QTL80	C05	68	76.3	2.55409	0.028701	73.31	Winter	0.4639	Flowering time	C05	s_15695_1-p281125	29913919	A05-p16909956	29927748	0.028701	major QTL			-
341	IBD9	C06	27747880	37194893	Bn-scaff_15743_1-p535306	Bn-scaff_21018_1-p83035	1.97e-27	Shengliyoucai-Ningyou7		QTL18	C06	9.3	23.7	3.09225	0.010854	17.21	Winter	-1.8108	Erucic acid content of seed	C06	s_17799_1-p2125517	34605199	s_17799_1-p945289	35651317	0.010854	minor QTL	1		-
342										QTL82	C06	0	6.7	5.7939	0.091038	4.01	SemiWinter	-0.8844	Flowering time	C06	s_17799_1-p1399131	35159222	s_17799_1-p945289	35651317	0.091038	major QTL			-
343										QTL150	C06	9.3	20.2	3.18556	0.039364	13.91	SemiWinter	-3.3915	Glucosinolate content						0.039364	major QTL			-
344										QTL179	C06	12.7	17.01	5.50217	0.105277	17.01			primary root length_HP	C06	s_17799_1-p1491856	35159222	s_17799_1-p1165291	35444784		major QTL			GSBRNA2T00147769001	BnaC06g37180D	C06	35348218	35351786	AT1G76430.1	phosphate transporter 1;9 (PHT1;9)	gi|15223045|ref|NP_177769.1|	putative inorganic phosphate transporter 1-9 [Arabidopsis thaliana] &gt;gi|75313014|sp|Q9S735.1|PHT19_ARATH RecName: Full=Probable inorganic phosphate transporter 1-9; Short=AtPht1;9; AltName: Full=H(+)/Pi cotransporter &gt;gi|6554476|gb|AAF16658.1|AC012394_7 putative phosphate transporter; 23587-26346 [Arabidopsis thaliana] &gt;gi|12323970|gb|AAG51941.1|AC015450_2 putative phosphate transporter;…	Root morphology traits and phosphorus	Ningyou7-shengliyoucai	Bn-scaff_17799_1-p1293186	C06	35308946		0.42	0.3318	0.48	0.3648	Bn-scaff_17799_1-p1214222	C06
345	IBD9	C07	615961	5684960	Bn-scaff_15627_1-p482235	Bn-scaff_15766_1-p88948	1.97e-27	Shengliyoucai-Ningyou7		QTL21	C07	70	73.1	2.80364	0.011084	70.71	SemiWinter	1.5053	Erucic acid content of seed	C07	A03-p26004171	2436801	s_16069_1-p4479706	4082952	0.011084	minor QTL	1		-
346	IBD9	C07	6002584	18982139	Bn-scaff_20329_1-p110433	Bn-scaff_19106_1-p76331	7.64e-23	Shengliyoucai-Ningyou7		-																			-
347	IBD9	C07	30194579	32521655	Bn-scaff_17740_1-p1017838	Bn-scaff_18520_1-p675612	1.75e-13	Shengliyoucai-Ningyou7		-																			-
348	IBD9	C07	38607652	44707545	Bn-scaff_16069_1-p2232174	Bn-scaff_16110_1-p135610	2.79e-25	Shengliyoucai-Ningyou7		QTL22	C07	71.4	78.4	3.87345	0.012906	74.81	Winter	1.7071	Erucic acid content of seed	C07	s_16110_1-p3504222	40811416	s_16069_1-p4461819	40829524	0.012906	minor QTL	1		-
349										QTL100	C07	64	70	3.24632	0.036608	65.41	Winter	0.634	Flowering time	C07	s_16069_1-p2996601	39463778	s_16069_1-p4039727	40342658	0.036608	minor QTL	1		GSBRNA2T00154448001	BnaC07g38990D	C07	40103301	40106755	AT4G24540.1	AGAMOUS-like 24 (AGL24)	gi|392522054|gb|AFM77897.1|	MADS-box protein AGL24 [Brassica napus]	Flowering time	Ningyou7-shengliyoucai	Bn-scaff_16069_1-p3664108	C07	40092782		0.18	0.1638	0.48	0.3648	Bn-scaff_16069_1-p3675332	C07
350										QTL154	C07	68.8	72.9	5.26008	0.07819	70.01	SemiWinter	-6.8585	Glucosinolate content						0.07819	minor QTL	1		-
351										QTL338	C07	68.3	74.1	2.821	0.051431	69.41	SemiWinter	-43.8377	Seed yield per plantS-LP	C07	s_16069_1-p4039727	40445768	s_16069_1-p4479706	40829524	0.051431	minor QTL	1		-
352	IBD9	C08	312256	7193393	Bn-scaff_18412_1-p283656	Bn-scaff_18310_1-p1058884	2.79e-25	Shengliyoucai-Ningyou7		QTL102	C08	0	1.9	3.65645	0.041138	1.01	Winter	0.6795	Flowering time	C08	s_26293_1-p135449	1351690	s_15705_1-p2971358	3331370	0.041138	major QTL			GSBRNA2T00127927001	BnaC08g02890D	C08	2353137	2354332	AT1G49475.1	AP2/B3-like transcriptional factor family protein	gi|79583291|ref|NP_683415.2|	B3 domain-containing protein [Arabidopsis thaliana] &gt;gi|238056770|sp|Q9XIB4.2|Y1475_ARATH RecName: Full=B3 domain-containing protein At1g49475 &gt;gi|332194312|gb|AEE32433.1| B3 domain-containing protein [Arabidopsis thaliana]	Flowering time	Ningyou7-shengliyoucai	Bn-scaff_16022_1-p413000	C08	2130319		0.48	0.3648	0.32	0.2688	Bn-scaff_21182_1-p26632	C08
353										QTL269	C08	0	7.3	2.57145	0.061918	3.01	Winter	-0.8318	Oil content	C08	s_26293_1-p135449	1351690	s_17807_1-p364572	3024577	0.061918	minor QTL	1		GSBRNA2T00127984001	BnaC08g03140D	C08	2826378	2826801	AT1G48990.1	Oleosin family protein	gi|15222021|ref|NP_175329.1|	Oleosin-like protein [Arabidopsis thaliana] &gt;gi|7770342|gb|AAF69712.1|AC016041_17 F27J15.22 [Arabidopsis thaliana] &gt;gi|26451480|dbj|BAC42839.1| putative oleosin protein [Arabidopsis thaliana] &gt;gi|28973329|gb|AAO63989.1| putative oleosin [Arabidopsis thaliana] &gt;gi|332194257|gb|AEE32378.1| Oleosin-like protein [Arabidopsis thaliana]	Oil content	Ningyou7-shengliyoucai	Bn-scaff_27765_1-p268116	C08	2824057		0.48	0.3648	0.32	0.2688	Bn-scaff_27765_1-p209432	C08
354										QTL289	C08	1.3	7.8	3.55012	0.05799	7.31	Winter	0.2477	Protein content	C08	s_16273_1-p403881	335765	s_17367_1-p687815	3331377	0.05799	minor QTL	1		GSBRNA2T00127984001	BnaC08g03140D	C08	2826378	2826801	AT1G48990.1	Oleosin family protein	gi|15222021|ref|NP_175329.1|	Oleosin-like protein [Arabidopsis thaliana] &gt;gi|7770342|gb|AAF69712.1|AC016041_17 F27J15.22 [Arabidopsis thaliana] &gt;gi|26451480|dbj|BAC42839.1| putative oleosin protein [Arabidopsis thaliana] &gt;gi|28973329|gb|AAO63989.1| putative oleosin [Arabidopsis thaliana] &gt;gi|332194257|gb|AEE32378.1| Oleosin-like protein [Arabidopsis thaliana]	Protein content	Ningyou7-shengliyoucai	Bn-scaff_27765_1-p268116	C08	2824057		0.48	0.3648	0.32	0.2688	Bn-scaff_27765_1-p209432	C08
355	IBD9	C09	5898069	28652868	Bn-scaff_17084_1-p760542	Bn-scaff_15712_7-p57117	1.93e-14	Shengliyoucai-Ningyou7		QTL160	C09	58.4	64.9	2.85355	0.027576	60.61	SemiWinter	-2.918	Glucosinolate content	C09	s_22835_1-p619832	11113844	s_15650_1-p624000	17122238	0.027576	minor QTL	1		GSBRNA2T00042063001	BnaC09g15720D	C09	12663426	12669467	AT1G57750.1	cytochrome P450, family 96, subfamily A, polypeptide 15 (CYP96A15)	gi|15223657|ref|NP_176086.1|	alkane hydroxylase CYP96A15 [Arabidopsis thaliana] &gt;gi|12321341|gb|AAG50737.1|AC079733_5 cytochrome P450, putative [Arabidopsis thaliana] &gt;gi|16930513|gb|AAL31942.1|AF419610_1 At1g57750/T8L23_21 [Arabidopsis thaliana] &gt;gi|20259330|gb|AAM13991.1| putative cytochrome P450 [Arabidopsis thaliana] &gt;gi|29028732|gb|AAO64745.1| At1g57750/T8L23_21 [Arabidopsis thaliana] &gt;gi|332195337|gb|AEE…	Glucosinolate content	Ningyou7-shengliyoucai	Bn-scaff_16912_1-p120402	C09	12644474		0.48	0.3648	0.46	0.4102	Bn-scaff_16912_1-p178743	C09
356																													GSBRNA2T00063105001	BnaC09g17750D	C09	14444389	14444891	AT3G20940.1	cytochrome P450, family 705, subfamily A, polypeptide 30 (CYP705A30)	gi|238479838|ref|NP_001154631.1|	cytochrome P450, family 705, subfamily A, polypeptide 28 [Arabidopsis thaliana] &gt;gi|332642922|gb|AEE76443.1| cytochrome P450, family 705, subfamily A, polypeptide 28 [Arabidopsis thaliana]	Glucosinolate content	Ningyou7-shengliyoucai	Bn-scaff_18100_1-p701705	C09	14355974		0.42	0.3318	0.18	0.1638	Bn-scaff_18100_1-p987199	C09
357	IBD10	A01	15691813	17545014	Bn-A01-p18205455	Bn-A01-p20745330	2.28e-14	Chengduai-Ningyou7		QTL207	A01	28.37	29.46	4.123-6.76172	0.063687-0.096732	28.91	SemiWinter	+	Oil content	A01	A01-p20393111	17192802	A01-p19598162	17238320	0.063687-0.096732	minor QTL	4		-
358	IBD10	A01	15691813	17545014	Bn-A01-p18205455	Bn-A01-p20745330	2.28e-14	Chengduai-Ningyou7		QTL207	A01	28.37	29.46	4.123-6.76172	0.063687-0.096732	28.91	SemiWinter	+	Oil content	A01	A01-p20393111	17192802	A01-p19598162	17238320	0.063687-0.096732	minor QTL	4		-
359	IBD10	A03	12148268	12863916	Bn-A03-p13017704	Bn-A03-p13746713	2.09e-09	Chengduai-Ningyou7		-																			-
360	IBD10	A03	12148268	12863916	Bn-A03-p13017704	Bn-A03-p13746713	2.09e-09	Chengduai-Ningyou7		-																			-
361	IBD10	A03	25014494	25670537	Bn-scaff_16069_1-p4676867	Bn-A03-p27397690	3.68e-13	Chengduai-Ningyou7		-																			-
362	IBD10	A03	25014494	25670537	Bn-scaff_16069_1-p4676867	Bn-A03-p27397690	3.68e-13	Chengduai-Ningyou7		-																			-
363	IBD10	A04	2095091	3372243	Bn-scaff_26946_1-p175478	Bn-A04-p3724573	5.41e-13	Chengduai-Ningyou7		-																			-
364	IBD10	A04	2095091	3372243	Bn-scaff_26946_1-p175478	Bn-A04-p3724573	5.41e-13	Chengduai-Ningyou7		-																			-
365	IBD10	A04	7153920	8772416	Bn-A04-p5965590	Bn-A04-p7443395	7.56e-11	Chengduai-Ningyou7		-																			-
366	IBD10	A04	7153920	8772416	Bn-A04-p5965590	Bn-A04-p7443395	7.56e-11	Chengduai-Ningyou7		-																			-
367	IBD10	A05	17487046	18117185	Bn-A05-p19242397	Bn-A05-p19887308	8.14e-09	Chengduai-Ningyou7		-																			-
368	IBD10	A05	17487046	18117185	Bn-A05-p19242397	Bn-A05-p19887308	8.14e-09	Chengduai-Ningyou7		-																			-
369	IBD10	A06	1082924	2213630	Bn-A06-p853722	Bn-A06-p2218956	9.67e-11	Chengduai-Ningyou7		-																			-
370	IBD10	A06	1082924	2213630	Bn-A06-p853722	Bn-A06-p2218956	9.67e-11	Chengduai-Ningyou7		-																			-
371	IBD10	A06	6421664	7723535	Bn-A06-p6966525	Bn-A06-p8080390	1.31e-09	Chengduai-Ningyou7		-																			-
372	IBD10	A06	6421664	7723535	Bn-A06-p6966525	Bn-A06-p8080390	1.31e-09	Chengduai-Ningyou7		-																			-
373	IBD10	A06	8146273	10054030	Bn-A06-p8614872	Bn-A06-p10795156	1.12e-19	Chengduai-Ningyou7		QTL8	A06	59.8	61.8	3.11395	0.013535	60.61	SemiWinter	1.6782	Erucic acid content of seed	A06	A06-p9020967	8505295	A06-p9299877	8602705	0.013535	minor QTL	1		-
374	IBD10	A06	8146273	10054030	Bn-A06-p8614872	Bn-A06-p10795156	1.12e-19	Chengduai-Ningyou7		QTL8	A06	59.8	61.8	3.11395	0.013535	60.61	SemiWinter	1.6782	Erucic acid content of seed	A06	A06-p9020967	8505295	A06-p9299877	8602705	0.013535	minor QTL	1		-
375	IBD10	A07	12717532	12958887	Bn-A09-p29215200	Bn-A02-p325065	5.96e-13	Chengduai-Ningyou7		-																			-
376	IBD10	A07	12717532	12958887	Bn-A09-p29215200	Bn-A02-p325065	5.96e-13	Chengduai-Ningyou7		-																			-
377	IBD10	A09	12833092	14617544	Bn-A09-p16998291	Bn-A08-p9550162	2.25e-10	Chengduai-Ningyou7		-																			-
378	IBD10	A09	12833092	14617544	Bn-A09-p16998291	Bn-A08-p9550162	2.25e-10	Chengduai-Ningyou7		-																			-
379	IBD10	A09	17032719	19761318	Bn-A09-p20051040	Bn-A09-p22344523	9.66e-09	Chengduai-Ningyou7		-																			-
380	IBD10	A09	17032719	19761318	Bn-A09-p20051040	Bn-A09-p22344523	9.66e-09	Chengduai-Ningyou7		-																			-
381	IBD10	A10	15819029	17379781	Bn-A10-p15729205	Bn-A10-p17575474	1.1e-09	Chengduai-Ningyou7		QTL28	A10	13.1	20.1	2.56494	0.026511	19.61	SemiWinter	0.6897	Flowering time	A10	A10-p15458720	16190636	A10-p16620627	16416421	0.026511	minor QTL	1		-
382	IBD10	A10	15819029	17379781	Bn-A10-p15729205	Bn-A10-p17575474	1.1e-09	Chengduai-Ningyou7		QTL28	A10	13.1	20.1	2.56494	0.026511	19.61	SemiWinter	0.6897	Flowering time	A10	A10-p15458720	16190636	A10-p16620627	16416421	0.026511	minor QTL	1		-
383	IBD11	A01	29930	2350167	Bn-A01-p436141	Bn-A01-p2841043	6.78e-15	Chuanyou2-Ningyou7		QTL121	A01	77.6	78.5	4.79787	0.043075	77.81	Winter	4.9282	Glucosinolate content	A01	A01-p713562	180115	A01-p710239	310337	0.043075	minor QTL	1		GSBRNA2T00121574001	BnaA01g00510D	A01	278803	280759	AT4G37430.1	cytochrome P450, family 91, subfamily A, polypeptide 2 (CYP91A2)	gi|15235559|ref|NP_195459.1|	cytochrome P450 81F1 [Arabidopsis thaliana] &gt;gi|12643629|sp|O65790.2|C81F1_ARATH RecName: Full=Cytochrome P450 81F1 &gt;gi|4468809|emb|CAB38210.1| cytochrome P450 monooxygenase (CYP91A2) [Arabidopsis thaliana] &gt;gi|7270725|emb|CAB80408.1| cytochrome P450 monooxygenase (CYP91A2) [Arabidopsis thaliana] &gt;gi|14532440|gb|AAK63948.1| AT4g37430/F6G17_80 [Arabidopsis thaliana] &gt;gi|332661392|gb…	Glucosinolate content	Ningyou7-chuanyou2	Bn-A01-p678018	A01	265594		0.42	0.3318	0.56	0.4992	Bn-A01-p688355	A01
384																													GSBRNA2T00121572001	BnaA01g00520D	A01	282886	284561	AT4G37430.1	cytochrome P450, family 91, subfamily A, polypeptide 2 (CYP91A2)	gi|15235559|ref|NP_195459.1|	cytochrome P450 81F1 [Arabidopsis thaliana] &gt;gi|12643629|sp|O65790.2|C81F1_ARATH RecName: Full=Cytochrome P450 81F1 &gt;gi|4468809|emb|CAB38210.1| cytochrome P450 monooxygenase (CYP91A2) [Arabidopsis thaliana] &gt;gi|7270725|emb|CAB80408.1| cytochrome P450 monooxygenase (CYP91A2) [Arabidopsis thaliana] &gt;gi|14532440|gb|AAK63948.1| AT4g37430/F6G17_80 [Arabidopsis thaliana] &gt;gi|332661392|gb…	Glucosinolate content	Ningyou7-chuanyou2	Bn-A01-p688355	A01	282229		0.64	0.5632	0.5	0.375	Bn-A01-p710239	A01
385																													GSBRNA2T00121569001	BnaA01g00540D	A01	292029	292236	AT4G37410.1	cytochrome P450, family 81, subfamily F, polypeptide 4 (CYP81F4)	gi|297802212|ref|XP_002868990.1|	CYP81F4 [Arabidopsis lyrata subsp. lyrata] &gt;gi|297314826|gb|EFH45249.1| CYP81F4 [Arabidopsis lyrata subsp. lyrata]	Glucosinolate content	Ningyou7-chuanyou2	Bn-A01-p688355	A01	282229		0.64	0.5632	0.5	0.375	Bn-A01-p710239	A01
386																													GSBRNA2T00121566001	BnaA01g00570D	A01	305686	307778	AT4G37400.1	cytochrome P450, family 81, subfamily F, polypeptide 3 (CYP81F3)	gi|297802214|ref|XP_002868991.1|	CYP81F3 [Arabidopsis lyrata subsp. lyrata] &gt;gi|297314827|gb|EFH45250.1| CYP81F3 [Arabidopsis lyrata subsp. lyrata]	Glucosinolate content	Ningyou7-chuanyou2	Bn-A01-p688355	A01	282229		0.64	0.5632	0.5	0.375	Bn-A01-p710239	A01
387										QTL212	A01	71.3	73	2.50201	0.030843	72.81	Winter	0.3557	Oil content	A01	A01-p1314194	986662	A01-p1409723	1006919	0.030843	minor QTL	1		-
388										QTL273	A01	64.3	65.6	3.68683	0.060745	65.11	SemiWinter	0.2085	Protein content	A01	A01-p2148059	1730508	A01-p2277290	1756110	0.060745	minor QTL	1		-
389	IBD11	A01	4821757	6898965	Bn-A01-p5238564	Bn-A01-p7558345	1.81e-14	Chuanyou2-Ningyou7		-																			-
390	IBD11	A01	11571916	18221365	Bn-A01-p14001039	Bn-A01-p21634024	5.19e-25	Chuanyou2-Ningyou7		QTL206	A01	27.9	29.8	6.76172	0.096732	28.91	SemiWinter	0.5795	Oil content	A01	A01-p19879925	16438378	A01-p20988977	17794288	0.096732	major QTL			GSBRNA2T00068030001	BnaA01g24750D	A01	17131512	17134314	AT5G26000.1	thioglucoside glucohydrolase 1 (TGG1)	gi|5459292|emb|CAA79989.2|	myrosinase, thioglucoside glucohydrolase [Brassica napus]	Oil content	Ningyou7-chuanyou2	Bn-A01-p20323059	A01	17126382		0.64	0.5632	0.5	0.375	Bn-A01-p20393111	A01
391	IBD11	A01	20906295	23243058	Bn-A01-p26380200	Bn-A01-p25561204	2.32e-18	Chuanyou2-Ningyou7		QTL26	A01	2.6	15.8	2.58664	0.030645	12.41	SemiWinter	1.0987	Flowering time	A01	s_21884_1-p720411	23229544	A01-p25561204	23243058	0.030645	minor QTL	1		-
392										QTL194	A01	0.1	11.4	3.20943	0.039529	6.51	Winter	0.3962	Oil content	A01	A01-p25570701	22643001	A01-p25561204	23243058	0.039529	minor QTL	1		-
393	IBD11	A02	12297	2806290	Bn-A02-p1372727	Bn-A02-p5666475	2.32e-18	Chuanyou2-Ningyou7		QTL57	A02	74.8	76.5	7.79898	0.097076	75.11	SemiWinter	0.8882	Flowering time	A02	s_17522_1-p1234413	2660629	A02-p5326222	2672775	0.097076	major QTL			-
394										QTL275	A02	44.3	48.2	4.4702	0.088152	46.21	SemiWinter	0.2529	Protein content	A02	A02-p9480465	628684	A02-p19630208	1873983	0.088152	minor QTL	1		-
395										QTL331	A02	75.27	76.95	4.45067-7.12411	0.080291-0.137673	76.11	SemiWinter	-	Seed yield per plantS-LP	A02		2446575	s_17522_1-p1234413	2660629	0.080291-0.137673	minor QTL	2		-
396	IBD11	A02	22671041	24448471	Bn-A02-p24543172	Bn-A02-p27125319	8.36e-10	Chuanyou2-Ningyou7		-																			-
397	IBD11	A02	24526397	24791488	Bn-A02-p27203061	Bn-A02-p27845279	2.09e-10	Chuanyou2-Ningyou7		-																			-
398	IBD11	A03	1850	849704	Bn-A03-p12026	Bn-A03-p1013445	2.09e-10	Chuanyou2-Ningyou7		-																			-
399	IBD11	A03	3414211	7466104	Bn-A03-p3857752	Bn-A03-p8169179	2.12e-22	Chuanyou2-Ningyou7		QTL2	A03	44.68	45.93	3.17688-3.22462	0.011953-0.015421	45.31	Both	+	Erucic acid content of seed	A03	A03-p4473205	4004843	A03-p4829139	4314271	0.011953-0.015421	minor QTL	2		-
400										QTL3	A03	47.5	50.8	3.55663	0.01311	50.01	Winter	1.8638	Erucic acid content of seed	A03	A03-p6288173	5638108	A03-p7799483	6798349	0.01311	major QTL			GSBRNA2T00142121001	BnaA03g14140D	A03	6495930	6496925	AT2G30860.1	glutathione S-transferase PHI 9 (GSTF9)	gi|2462929|emb|CAA72973.1|	glutathione transferase [Arabidopsis thaliana]	Erucic acid content of seed	Ningyou7-chuanyou2	Bn-A03-p7218582	A03	6493981		0.48	0.3648	0.18	0.1638	Bn-A03-p7228783	A03
401																													GSBRNA2T00142119001	BnaA03g14150D	A03	6498325	6499778	AT2G30870.1	glutathione S-transferase PHI 10 (GSTF10)	gi|297822801|ref|XP_002879283.1|	early dehydration-induced 13 [Arabidopsis lyrata subsp. lyrata] &gt;gi|297325122|gb|EFH55542.1| early dehydration-induced 13 [Arabidopsis lyrata subsp. lyrata]	Erucic acid content of seed	Ningyou7-chuanyou2	Bn-A03-p7218582	A03	6493981		0.48	0.3648	0.18	0.1638	Bn-A03-p7228783	A03
402										QTL61	A03	46.3	46.8	6.76606	0.087226	46.41	Winter	1.0488	Flowering time	A03	A03-p4829139	4314271	A03-p5682911	5108312	0.087226	major QTL			GSBRNA2T00148653001	BnaA03g10310D	A03	4638581	4640975	AT5G57380.1	VERNALIZATION INSENSITIVE 3 (VIN3)	gi|400202245|gb|AFP73628.1|	vin3 protein [Brassica oleracea var. capitata]	Flowering time	Ningyou7-chuanyou2	Bn-scaff_22195_1-p312906	A03	4618323		0.56	0.4992	0	0	Bn-A03-p5222291	A03
403																													GSBRNA2T00148627001	BnaA03g10560D	A03	4766358	4768451	AT5G56860.1	GATA, nitrate-inducible, carbon metabolism-involved (GNC)	gi|17473547|gb|AAL38250.1|	unknown protein [Arabidopsis thaliana]	Flowering time	Ningyou7-chuanyou2	Bn-scaff_18523_1-p438	A03	4744394		0.56	0.4992	0.32	0.2688	Bn-scaff_22728_1-p109366	A03
404										QTL122	A03	47	52.4	3.1899	0.025207	50.01	SemiWinter	3.4524	Glucosinolate content	A03	A03-p4997351	4430202	A03-p8070883	7092224	0.025207	major QTL			GSBRNA2T00148647001	BnaA03g10370D	A03	4660657	4662668	AT5G57260.1	cytochrome P450, family 71, subfamily B, polypeptide 10 (CYP71B10)	gi|297796625|ref|XP_002866197.1|	CYP71B10 [Arabidopsis lyrata subsp. lyrata] &gt;gi|297312032|gb|EFH42456.1| CYP71B10 [Arabidopsis lyrata subsp. lyrata]	Glucosinolate content	Ningyou7-chuanyou2	Bn-A03-p5230726	A03	4660586		0.18	0.1638	0.46	0.4102	Bn-A03-p5263828	A03
405																													GSBRNA2T00075894001	BnaA03g12080D	A03	5462444	5465019	AT1G79370.1	cytochrome P450, family 79, subfamily C, polypeptide 1 (CYP79C1)	gi|297839801|ref|XP_002887782.1|	CYP79C1 [Arabidopsis lyrata subsp. lyrata] &gt;gi|297333623|gb|EFH64041.1| CYP79C1 [Arabidopsis lyrata subsp. lyrata]	Glucosinolate content	Ningyou7-chuanyou2	Bn-A03-p6039029	A03	5451297		0.32	0.2688	0	0	Bn-A03-p6057369	A03
406																													GSBRNA2T00066768001	BnaA03g12610D	A03	5752470	5755051	AT5G52400.1	cytochrome P450, family 715, subfamily A, polypeptide 1 (CYP715A1)	gi|22327780|ref|NP_200053.2|	cytochrome P450, family 715, subfamily A, polypeptide 1 [Arabidopsis thaliana] &gt;gi|332008826|gb|AED96209.1| cytochrome P450, family 715, subfamily A, polypeptide 1 [Arabidopsis thaliana]	Glucosinolate content	Ningyou7-chuanyou2	Bn-A03-p6423198	A03	5743725		0.32	0.2688	0	0	Bn-A03-p6456584	A03
407										QTL123	A03	48.05	51.16	3.1899-3.97978	0.025207-0.04195	49.6	SemiWinter	+	Glucosinolate content						0.025207-0.04195	minor QTL	2		-
408										QTL124	A03	48.6	52.4	3.97978	0.04195	49.41	SemiWinter	3.7517	Glucosinolate content						0.04195	major QTL			-
409	IBD11	A03	12311210	17635153	Bn-A03-p13169138	Bn-A03-p18618117	8.18e-22	Chuanyou2-Ningyou7		QTL67	A03	73.8	81	4.63078	0.060536	77.91	SemiWinter	0.4384	Flowering time	A03	A03-p15240992	14297437	A03-p16301988	14651401	0.060536	minor QTL	1		GSBRNA2T00111777001	BnaA03g30130D	A03	14627810	14630472	AT3G07650.4	CONSTANS-like 9 (COL9)	gi|15231491|ref|NP_187422.1|	zinc finger protein CONSTANS-LIKE 9 [Arabidopsis thaliana] &gt;gi|42572309|ref|NP_974250.1| zinc finger protein CONSTANS-LIKE 9 [Arabidopsis thaliana] &gt;gi|79313159|ref|NP_001030659.1| zinc finger protein CONSTANS-LIKE 9 [Arabidopsis thaliana] &gt;gi|186509893|ref|NP_001118599.1| zinc finger protein CONSTANS-LIKE 9 [Arabidopsis thaliana] &gt;gi|17433084|sp|Q9SSE5.1|COL9_ARATH RecName: Full=Zinc…	Flowering time	Ningyou7-chuanyou2	Bn-A03-p15548953	A03	14602656		0	0	0.32	0.2688	Bn-A03-p15576074	A03
410										QTL218	A03	69.7	81	3.64343	0.042398	76.71	SemiWinter	-0.3518	Oil content	A03	A03-p15103575	14215002	A03-p16301988	14651401	0.042398	major QTL
411										QTL226	A03	84.7	91.8	5.05393	0.068303	86.31	Winter	-0.5213	Oil content	A03	A03-p17782292	16830948	A03-p18595122	17031328	0.068303	major QTL			GSBRNA2T00137456001	BnaA03g34830D	A03	17011077	17011575	AT3G18570.1	Oleosin family protein	gi|15229674|ref|NP_188487.1|	Oleosin family protein [Arabidopsis thaliana] &gt;gi|9294318|dbj|BAB02215.1| unnamed protein product [Arabidopsis thaliana] &gt;gi|28393393|gb|AAO42120.1| putative oleosin [Arabidopsis thaliana] &gt;gi|28827294|gb|AAO50491.1| putative oleosin [Arabidopsis thaliana] &gt;gi|332642597|gb|AEE76118.1| Oleosin family protein [Arabidopsis thaliana]	Oil content	Ningyou7-chuanyou2	Bn-A03-p17986611	A03	16993704		0.56	0.4992	0	0	Bn-A03-p18014273	A03
412										QTL334	A03	81	85.7	3.80618	0.067412	82.61	SemiWinter	48.9955	Seed yield per plantS-LP	A03	A03-p16301988	15428379	A03-p17782292	15506516	0.067412	major QTL			-
413										QTL340	A03	76.7	77.71	3.88696	0.080674	77.71			shoott dry weight_HP	A03	A03-p16301988	15428379	A03-p17782292	16830948		major QTL			-
414	IBD11	A03	18791878	26687823	Bn-A03-p19902796	Bn-A03-p28221433	3.36e-45	Chuanyou2-Ningyou7		QTL227	A03	95.3	97.3	3.40039	0.049766	96.91	Winter	-0.4373	Oil content	A03	A03-p19956358	18839741	A03-p20560569	18991811	0.049766	minor QTL	1		-
415	IBD11	A04	2279158	4292564	Bn-A04-p2568394	Bn-A04-p4217227	2.08e-16	Chuanyou2-Ningyou7		-																			-
416	IBD11	A04	8363454	11332979	Bn-A04-p7090997	Bn-A04-p10188827	1.15e-14	Chuanyou2-Ningyou7		-																			-
417	IBD11	A04	17923254	19140042	Bn-A04-p17816969	Bn-A04-p18789871	4.15e-14	Chuanyou2-Ningyou7		-																			-
418	IBD11	A05	76674	1207498	Bn-A05-p58992	Bn-A05-p1074864	4.15e-14	Chuanyou2-Ningyou7		-																			-
419	IBD11	A05	1222102	11938181	Bn-A05-p1084980	Bn-A05-p15460677	1.24e-60	Chuanyou2-Ningyou7		QTL69	A05	20.6	33.3	3.27019	0.034648	29.91	Winter	0.3705	Flowering time	A05	A05-p1676024	1823546	A05-p2671921	2749187	0.034648	minor QTL	1		GSBRNA2T00132666001	BnaA05g03310D	A05	1848392	1853826	AT2G43410.1	FPA	gi|61661314|gb|AAX51263.1|	FPA [Arabidopsis thaliana]	Flowering time	Ningyou7-chuanyou2	Bn-A05-p1697018	A05	1840215		0.56	0.4992	0.18	0.1638	Bn-A05-p1744534	A05
420																													GSBRNA2T00116723001	BnaA05g05010D	A05	2627050	2630394	AT2G45660.1	AGAMOUS-like 20 (AGL20)	gi|433688497|gb|AGB51006.1|	MADS box transcription factor SOC1 variant 6 [Brassica juncea] &gt;gi|433688561|gb|AGB51019.1| MADS box transcription factor SOC1 [Brassica napus] &gt;gi|433688596|gb|AGB51020.1| MADS box transcription factor SOC1 [Brassica rapa]	Flowering time	Ningyou7-chuanyou2	Bn-A05-p2523070	A05	2618990		0.56	0.4992	0	0	Bn-A05-p2534219	A05
421										QTL173	A05	20.1	23.11	3.31087	0.073226	23.11			lateral root number_HP	A05	A05-p1676024	1823546	A05-p2645365	2749187		major QTL			-
422										QTL190	A05	22.4	22.51	0.38913	0.007946	22.51			total root number_HP	A05	A05-p1744534	1887135	A05-p2367876	2490409		major QTL			-
423	IBD11	A05	12409494	22885507	Bn-A05-p12418761	Bn-A05-p23848037	7.07e-48	Chuanyou2-Ningyou7		-																			-
424	IBD11	A06	9470043	14339685	Bn-A06-p10053801	Bn-A06-p12517420	1.12e-09	Chuanyou2-Ningyou7		-																			-
425	IBD11	A06	14454777	17618566	Bn-A06-p12404570	Bn-A06-p16131586	3.27e-10	Chuanyou2-Ningyou7		QTL9	A06	64.5	66.7	2.81449	0.012152	65.81	SemiWinter	1.606	Erucic acid content of seed	A06	A06-p15649917	17149712	A06-p16728885	17547129	0.012152	minor QTL	1		-
426	IBD11	A06	18454362	20496408	Bn-A06-p17037739	Bn-A06-p21194827	1.62e-09	Chuanyou2-Ningyou7		QTL170	A06	69	69.91	5.40217	0.125474	69.91			lateral root density_HP	A06	A06-p17737199	19175401	A06-p18408257	19783637		major QTL			GSBRNA2T00147663001	BnaA06g27910D	A06	19195951	19198982	AT5G25820.1	Exostosin family protein	gi|470109813|ref|XP_004291184.1|	PREDICTED: probable glycosyltransferase At5g03795-like [Fragaria vesca subsp. vesca]	Root morphology traits and phosphorus	Ningyou7-chuanyou2	Bn-A06-p17755205	A06	19192096		0.56	0.4992	0.48	0.3648	Bn-A06-p17778079	A06
427																													GSBRNA2T00147668001	BnaA06g27950D	A06	19219711	19221058	AT5G25890.1	indole-3-acetic acid inducible 28 (IAA28)	gi|18420964|ref|NP_568478.1|	auxin-responsive protein IAA28 [Arabidopsis thaliana] &gt;gi|11131406|sp|Q9XFM0.1|IAA28_ARATH RecName: Full=Auxin-responsive protein IAA28; AltName: Full=Indoleacetic acid-induced protein 28 &gt;gi|4929493|gb|AAD34019.1|AF149816_1 IAA28 [Arabidopsis thaliana] &gt;gi|23306354|gb|AAN17404.1| putative protein [Arabidopsis thaliana] &gt;gi|25084149|gb|AAN72186.1| putative protein [Arabidopsis thalian…	Root morphology traits and phosphorus	Ningyou7-chuanyou2	Bn-A06-p17778079	A06	19214931		0	0	0	0	Bn-A06-p17778210	A06
428										QTL281	A06	70.7	75.3	4.39425	0.074384	72.81	SemiWinter	0.2339	Protein content	A06	A06-p18252711	19636539	A06-p18408257	19766155	0.074384	minor QTL	1		-
429	IBD11	A06	20503659	23337825	Bn-A06-p21191463	Bn-A06-p24404374	8.87e-14	Chuanyou2-Ningyou7		QTL232	A06	84.1	88.8	2.58447	0.031621	85.21	Winter	-0.3622	Oil content	A06	A06-p22001193	21035219	A06-p22582397	21416080	0.031621	minor QTL	1		-
430	IBD11	A07	11208447	12111043	Bn-A07-p9924929	Bn-A07-p10877038	4.06e-12	Chuanyou2-Ningyou7		-																			-
431	IBD11	A07	14641387	15799641	Bn-A07-p12487765	Bn-A07-p13850359	8.51e-12	Chuanyou2-Ningyou7		QTL182	A07	52.3	53.81	4.01304	0.070457	53.81			primary root length_LP	A07	A07-p12732142	14828577		15583577		major QTL			GSBRNA2T00099075001	BnaA07g19140D	A07	15445122	15446183	AT3G62100.1	indole-3-acetic acid inducible 30 (IAA30)	gi|297821108|ref|XP_002878437.1|	indoleacetic acid-induced protein 30 [Arabidopsis lyrata subsp. lyrata] &gt;gi|297324275|gb|EFH54696.1| indoleacetic acid-induced protein 30 [Arabidopsis lyrata subsp. lyrata]	Root morphology traits and phosphorus	Ningyou7-chuanyou2	Bn-A07-p13391724	A07	15407166		0.64	0.5632	0.18	0.1638	Bn-A07-p13481981	A07
432	IBD11	A08	414255	2909407	Bn-A08-p482505	Bn-A08-p3529278	1.42e-16	Chuanyou2-Ningyou7		-																			-
433	IBD11	A08	13673345	16810325	Bn-A08-p16211013	Bn-A08-p19435224	1.17e-11	Chuanyou2-Ningyou7		-																			-
434	IBD11	A09	7192255	16399100	Bn-A09-p8798760	Bn-A09-p19651041	8.87e-31	Chuanyou2-Ningyou7		-																			-
435	IBD11	A09	16399972	22264186	Bn-A09-p19651913	Bn-A09-p23904905	8.01e-12	Chuanyou2-Ningyou7		QTL178	A09	74.6	74.91	3.73696	0.062745	74.91			primary root length_HP	A09	A09-p23382659	21786080		21941080		major QTL			-
436										QTL241	A09	73.2	78.3	3.06621	0.049619	77.11	Winter	0.4617	Oil content	A09	A09-p23382659	21786080	A09-p23802586	22090026	0.049619	minor QTL	1		-
437	IBD11	A10	139392	5901706	Bn-A10-p4757850	Bn-A01-p18727458	2.01e-18	Chuanyou2-Ningyou7		QTL36	A10	72	75.8	3.29189	0.029005	74.81	Winter	0.5519	Flowering time	A10		727279	A10-p2247699	1587453	0.029005	major QTL			GSBRNA2T00150282001	BnaA10g02550D	A10	1355923	1358792	AT1G04400.1	cryptochrome 2 (CRY2)	gi|315439454|gb|ADU19845.1|	cryptochrome 2b [Brassica napus] &gt;gi|327082233|gb|AEA29691.1| cryptochrome 2b [Brassica napus]	Flowering time	Ningyou7-chuanyou2	Bn-A10-p2580811	A10	1326307		0	0	0	0	Bn-A10-p2523239	A10
438										QTL214	A10	67.4	68.6	6.49047	0.090649	68.21	Winter	0.7316	Oil content	A10	A10-p4138801	727279	A10-p1919293	1780462	0.090649	major QTL			GSBRNA2T00150291001	BnaA10g02480D	A10	1280218	1283567	AT1G04220.1	3-ketoacyl-CoA synthase 2 (KCS2)	gi|15219676|ref|NP_171918.1|	3-ketoacyl-CoA synthase 2 [Arabidopsis thaliana] &gt;gi|114149942|sp|Q5XEP9.2|KCS17_ARATH RecName: Full=3-ketoacyl-CoA synthase 17; Short=KCS-17; AltName: Full=Very long-chain fatty acid condensing enzyme 17; Short=VLCFA condensing enzyme 17 &gt;gi|3142289|gb|AAC16740.1| Strong similarity to beta-keto-Coa synthase gb|U37088 from Simmondsia chinensis [Arabidopsis thaliana] &gt;gi|332189550|gb|AEE2…	Oil content	Ningyou7-chuanyou2	Bn-A10-p2687844	A10	1222283		0.18	0.1638	0.32	0.2688	Bn-A10-p2589024	A10
439	IBD11	A10	7479007	9812307	Bn-Scaffold000123-p425225	Bn-A10-p8204003	8.83e-13	Chuanyou2-Ningyou7		QTL274	A10	65.6	67.9	6.99391	0.112503	67.31	SemiWinter	-0.4465	Protein content	A10	A10-p5869175	8806704	A10-p7823219	9445068	0.112503	minor QTL	1		-
440	IBD11	A10	11117802	13004976	Bn-A10-p9722784	Bn-A10-p12968361	2.72e-10	Chuanyou2-Ningyou7		-																			-
441	IBD11	A10	13772708	14938341	Bn-A10-p13739326	Bn-A10-p14994341	1.54e-10	Chuanyou2-Ningyou7		QTL30	A10	35.4	38.8	2.84487	0.032935	38.11	SemiWinter	0.4831	Flowering time	A10	A10-p14150442	14152139	A10-p14994086	14938035	0.032935	major QTL			-
442	IBD11	C01	4234395	20739170	Bn-scaff_25149_1-p76377	Bn-scaff_24236_1-p457044	2.23e-34	Chuanyou2-Ningyou7		QTL137	C01	40.9	47.2	3.65862	0.026571	41.31	Winter	3.1786	Glucosinolate content						0.026571	minor QTL	1		-
443										QTL242	C01	36.9	39.6	3.40039	0.053489	38.41	Winter	0.4906	Oil content	C01	s_16128_2-p29363	9606536	s_20675_1-p61871	9700618	0.053489	minor QTL	1		-
444	IBD11	C01	20739841	29754633	Bn-scaff_24236_1-p457664	Bn-scaff_16055_1-p1317053	3.09e-35	Chuanyou2-Ningyou7		-																			-
445	IBD11	C01	31265508	37697824	Bn-scaff_16534_2-p150224	Bn-scaff_15712_3-p587644	5.13e-11	Chuanyou2-Ningyou7		-																			-
446	IBD11	C01	37809120	38770685	Bn-scaff_15712_3-p480731	Bn-scaff_16554_1-p161479	6.91e-09	Chuanyou2-Ningyou7		-																			-
447	IBD11	C02	8255	4238528	Bn-scaff_15714_1-p2481342	Bn-scaff_15714_1-p135220	6.91e-09	Chuanyou2-Ningyou7		QTL250	C02	24.5	32.5	2.84704	0.040255	32.21	SemiWinter	0.4084	Oil content	C02	A02-p10775283	760350	s_16300_1-p1262494	3108822	0.040255	minor QTL	1		GSBRNA2T00078591001	BnaC02g01760D	C02	766866	768178	AT5G07010.1	sulfotransferase 2A (ST2A)	gi|18415376|ref|NP_568177.1|	sulfotransferase 2A [Arabidopsis thaliana] &gt;gi|75153823|sp|Q8L5A7.1|SOT15_ARATH RecName: Full=Cytosolic sulfotransferase 15; Short=AtSOT15; AltName: Full=Sulfotransferase 2a; Short=AtST2a &gt;gi|20466686|gb|AAM20660.1| steroid sulfotransferase-like protein [Arabidopsis thaliana] &gt;gi|21537216|gb|AAM61557.1| steroid sulfotransferase-like protein [Arabidopsis thaliana] &gt;gi|31711860|gb|AAP68…	Oil content	Ningyou7-chuanyou2	Bn-scaff_15714_1-p3138594	C02	632281		0.48	0.3648	0	0	Bn-scaff_22970_1-p499830	C02
448																													GSBRNA2T00078696001	BnaC02g02670D	C02	1174330	1175872	AT5G04530.1	3-ketoacyl-CoA synthase 19 (KCS19)	gi|297810541|ref|XP_002873154.1|	beta-ketoacyl-CoA synthase family protein [Arabidopsis lyrata subsp. lyrata] &gt;gi|297318991|gb|EFH49413.1| beta-ketoacyl-CoA synthase family protein [Arabidopsis lyrata subsp. lyrata]	Oil content	Ningyou7-chuanyou2	Bn-scaff_22970_1-p49112	C02	1170636		0.48	0.3648	0	0	Bn-scaff_22970_1-p41695	C02
449	IBD11	C02	11591182	32577910	Bn-scaff_23813_1-p209120	Bn-scaff_16545_1-p472655	6.89e-60	Chuanyou2-Ningyou7		QTL138	C02	25.5	34.7	3.20726	0.03084	25.91	SemiWinter	-2.9686	Glucosinolate content	C02	A02-p11986866	16526369	s_17067_1-p227678	22536229	0.03084	minor QTL	1		GSBRNA2T00137130001	BnaC02g21960D	C02	18795373	18795541	AT3G26290.1	cytochrome P450, family 71, subfamily B, polypeptide 26 (CYP71B26)	gi|15231537|ref|NP_189260.1|	cytochrome P450 71B26 [Arabidopsis thaliana] &gt;gi|13878380|sp|Q9LTL0.1|C71BQ_ARATH RecName: Full=Cytochrome P450 71B26 &gt;gi|11994450|dbj|BAB02452.1| cytochrome P450 [Arabidopsis thaliana] &gt;gi|22136028|gb|AAM91596.1| cytochrome P450, putative [Arabidopsis thaliana] &gt;gi|31711908|gb|AAP68310.1| At3g26290 [Arabidopsis thaliana] &gt;gi|332643621|gb|AEE77142.1| cytochrome P450 71B26 [Arabidop…	Glucosinolate content	Ningyou7-chuanyou2	Bn-scaff_16369_1-p82394	C02	18689701		0.48	0.3648	0.46	0.4102	Bn-scaff_16704_1-p503958	C02
450																													GSBRNA2T00074758001	BnaC02g22660D	C02	19711456	19717091	AT1G74110.1	cytochrome P450, family 78, subfamily A, polypeptide 10 (CYP78A10)	gi|15221132|ref|NP_177551.1|	cytochrome P450, family 78, subfamily A, polypeptide 10 [Arabidopsis thaliana] &gt;gi|12325138|gb|AAG52514.1|AC016662_8 putative cytochrome P-450; 4810-6511 [Arabidopsis thaliana] &gt;gi|91806081|gb|ABE65769.1| cytochrome P450 family protein [Arabidopsis thaliana] &gt;gi|332197430|gb|AEE35551.1| cytochrome P450, family 78, subfamily A, polypeptide 10 [Arabidopsis thaliana]	Glucosinolate content	Ningyou7-chuanyou2	Bn-scaff_16369_1-p82394	C02	18689701		0.48	0.3648	0.46	0.4102	Bn-scaff_16704_1-p503958	C02
451																													GSBRNA2T00012391001	BnaC02g24420D	C02	21677925	21683751	AT1G47620.1	cytochrome P450, family 96, subfamily A, polypeptide 8 (CYP96A8)	gi|297852362|ref|XP_002894062.1|	CYP96A8 [Arabidopsis lyrata subsp. lyrata] &gt;gi|297339904|gb|EFH70321.1| CYP96A8 [Arabidopsis lyrata subsp. lyrata]	Glucosinolate content	Ningyou7-chuanyou2	Bn-scaff_16903_2-p305070	C02	21426048		0.32	0.2688	0.18	0.1638	Bn-scaff_18675_1-p675358	C02
452	IBD11	C02	37431481	40655164	Bn-scaff_15712_6-p572926	Bn-scaff_17109_4-p304887	1.76e-11	Chuanyou2-Ningyou7		QTL140	C02	41.45	47.24	2.66693-4.69805	0.025824-0.065643	44.35	SemiWinter	-	Glucosinolate content						0.025824-0.065643	minor QTL	2		-
453	IBD11	C02	40655707	46186925	Bn-scaff_17109_4-p304346	Bn-scaff_16394_1-p2335614	2.25e-29	Chuanyou2-Ningyou7		QTL71	C02	44.1	49.3	3.72589	0.037455	47.91	Winter	0.5436	Flowering time	C02	s_17109_1-p683105	41639076	s_25071_1-p14638	43382379	0.037455	minor QTL	1		GSBRNA2T00120645001	BnaC02g38810D	C02	41788067	41789007	AT5G48890.1	C2H2-like zinc finger protein	gi|15239730|ref|NP_199700.1|	protein LATE FLOWERING [Arabidopsis thaliana] &gt;gi|9758888|dbj|BAB09442.1| unnamed protein product [Arabidopsis thaliana] &gt;gi|332008356|gb|AED95739.1| protein LATE FLOWERING [Arabidopsis thaliana]	Flowering time	Ningyou7-chuanyou2	Bn-scaff_17109_1-p576350	C02	41786553		0.32	0.2688	0.32	0.2688	Bn-scaff_17109_1-p557859	C02
454										QTL141	C02	51	63.5	2.83619	0.039278	53.11	Winter	-3.547	Glucosinolate content	C02	s_17109_1-p626573	41712869	s_17177_1-p731457	44366295	0.039278	major QTL			GSBRNA2T00028808001	BnaC02g40130D	C02	42973841	42975606	AT5G26000.1	thioglucoside glucohydrolase 1 (TGG1)	gi|310781306|gb|ADP24127.1|	myrosinase 2 [Brassica napus]	Glucosinolate content	Ningyou7-chuanyou2	Bn-scaff_17623_1-p546659	C02	42864290		0.48	0.3648	0.46	0.4102	Bn-scaff_17623_1-p256991	C02
455										QTL144	C02	62.4	71.7	5.67889	0.084692	65.31	SemiWinter	-7.0118	Glucosinolate content	C02	s_17177_1-p731457	44435278	s_16139_1-p921558	45155993	0.084692	major QTL			GSBRNA2T00071732001	BnaC02g41790D	C02	44598026	44600079	AT5G23010.1	methylthioalkylmalate synthase 1 (MAM1)	gi|53983011|gb|AAV25874.1|	2-isopropylmalate synthase [Brassica oleracea]	Glucosinolate content	Ningyou7-chuanyou2	Bn-scaff_17177_1-p667932	C02	44499209		0	0	0	0	Bn-scaff_17177_1-p593541	C02
456										QTL253	C02	65.8	73.1	5.39245	0.091175	72.71	SemiWinter	0.5209	Oil content	C02	s_16139_1-p1393867	45155993	s_16139_1-p927769	45588398	0.091175	minor QTL	1		-
457	IBD11	C03	2434	5258211	Bn-scaff_16614_1-p2203139	Bn-scaff_22728_1-p1397458	2.25e-29	Chuanyou2-Ningyou7		QTL72	C03	2.2	11	3.24632	0.028602	3.81	Winter	-0.6042	Flowering time	C03	s_27198_1-p300707	2355918	s_18936_1-p1066008	3458683	0.028602	minor QTL	1		GSBRNA2T00140335001	BnaC03g05900D	C03	2863322	2867937	AT5G13480.1	FY	gi|79512802|ref|NP_196852.3|	Flowering time control protein FY [Arabidopsis thaliana] &gt;gi|75324328|sp|Q6NLV4.1|FY_ARATH RecName: Full=Flowering time control protein FY &gt;gi|45773816|gb|AAS76712.1| At5g13480 [Arabidopsis thaliana] &gt;gi|332004516|gb|AED91899.1| Flowering time control protein FY [Arabidopsis thaliana]	Flowering time	Ningyou7-chuanyou2	Bn-scaff_18936_1-p240670	C03	2852301		0.56	0.4992	0.32	0.2688	Bn-scaff_18936_1-p269153	C03
458																													GSBRNA2T00140392001	BnaC03g06370D	C03	3083511	3086322	AT5G14250.1	CONSTITUTIVE PHOTOMORPHOGENIC 13 (COP13)	gi|18417330|ref|NP_568296.1|	COP9 signalosome complex subunit 3 [Arabidopsis thaliana] &gt;gi|55976552|sp|Q8W575.2|CSN3_ARATH RecName: Full=COP9 signalosome complex subunit 3; Short=Signalosome subunit 3; AltName: Full=Protein FUSCA 11 &gt;gi|18056657|gb|AAL58102.1|AF395059_1 CSN complex subunit 3 [Arabidopsis thaliana] &gt;gi|14388969|gb|AAK61872.1| COP9 signalosome subunit 3 [Arabidopsis thaliana] &gt;gi|14388971|gb|AAK618…	Flowering time	Ningyou7-chuanyou2	Bn-scaff_18936_1-p472353	C03	3058429		0.48	0.3648	0.32	0.2688	Bn-scaff_18936_1-p540327	C03
459										QTL283	C03	18.1	22.9	2.63221	0.043685	22.41	Winter	-0.2325	Protein content	C03	s_15877_1-p802484	4519368	s_22728_1-p749304	5100000	0.043685	minor QTL	1		-
460	IBD11	C03	5393648	10837745	Bn-scaff_22728_1-p1293550	Bn-scaff_23954_1-p1076705	1.38e-26	Chuanyou2-Ningyou7		QTL254	C03	23.5	27.1	2.59966	0.031807	24.21	Winter	0.3908	Oil content	C03	s_22728_1-p694677	5963575	s_18322_1-p2378816	6256926	0.031807	minor QTL	1		-
461										QTL284	C03	25.9	30.1	2.86223	0.044767	27.91	SemiWinter	-0.2573	Protein content	C03	s_18322_1-p679268	5711259	s_18322_1-p2378816	6843357	0.044767	minor QTL	1		GSBRNA2T00060717001	BnaC03g13070D	C03	6264511	6266815	AT5G57220.1	cytochrome P450, family 81, subfamily F, polypeptide 2 (CYP81F2)	gi|229611275|emb|CAR63886.1|	cytochrome P450 monooxygenase [Arabidopsis thaliana]	Protein content	Ningyou7-chuanyou2	Bn-scaff_22728_1-p263173	C03	6257124		0.64	0.5632	0.32	0.2688	Bn-scaff_22728_1-p240412	C03
462	IBD11	C03	15299693	21607297	Bn-scaff_16352_1-p190903	Bn-scaff_17521_1-p651312	8.46e-14	Chuanyou2-Ningyou7		-																			-
463	IBD11	C03	23356791	32380636	Bn-scaff_17298_1-p1249353	Bn-scaff_15763_1-p277521	4.82e-12	Chuanyou2-Ningyou7		QTL14	C03	76	86	4.16423	0.015425	83.91	Winter	-2.0169	Erucic acid content of seed	C03	s_17298_1-p1320886	23421691	s_26320_1-p297674	30891423	0.015425	major QTL			GSBRNA2T00123817001	BnaC03g39290D	C03	24277800	24284445	AT3G15820.1	REDUCED OLEATE DESATURATION 1 (ROD1)	gi|18400910|ref|NP_566527.1|	phosphatidylcholine:diacylglycerol cholinephosphotransferase [Arabidopsis thaliana] &gt;gi|75274406|sp|Q9LVZ7.1|PDCT1_ARATH RecName: Full=Phosphatidylcholine:diacylglycerol cholinephosphotransferase 1; Short=AtPDCT1; AltName: Full=Protein REDUCED OLEATE DESATURATION 1 &gt;gi|11994354|dbj|BAB02313.1| unnamed protein product [Arabidopsis thaliana] &gt;gi|21554290|gb|AAM63365.1| unknown [Arabidopsis…	Erucic acid content of seed	Ningyou7-chuanyou2	Bn-scaff_23350_1-p16694	C03	24244282		0.18	0.1638	0.32	0.2688	Bn-scaff_23350_1-p206072	C03
464																													GSBRNA2T00124004001	BnaC03g40520D	C03	25478826	25479324	AT3G18570.1	Oleosin family protein	gi|15229674|ref|NP_188487.1|	Oleosin family protein [Arabidopsis thaliana] &gt;gi|9294318|dbj|BAB02215.1| unnamed protein product [Arabidopsis thaliana] &gt;gi|28393393|gb|AAO42120.1| putative oleosin [Arabidopsis thaliana] &gt;gi|28827294|gb|AAO50491.1| putative oleosin [Arabidopsis thaliana] &gt;gi|332642597|gb|AEE76118.1| Oleosin family protein [Arabidopsis thaliana]	Erucic acid content of seed	Ningyou7-chuanyou2	Bn-scaff_20103_1-p142790	C03	25362103		0	0	0	0	Bn-scaff_20103_1-p298039	C03
465																													GSBRNA2T00021379001	BnaC03g41000D	C03	25906448	25907783	AT3G19420.1	PTEN 2 (PEN2)	gi|15230379|ref|NP_188573.1|	phosphatase PTEN2 [Arabidopsis thaliana] &gt;gi|11994464|dbj|BAB02466.1| tyrosine phosphatase-like protein [Arabidopsis thaliana] &gt;gi|17979063|gb|AAL49799.1| putative tyrosine phosphatase [Arabidopsis thaliana] &gt;gi|332642717|gb|AEE76238.1| protein phosphatase and tensin homolog deleted on chromosome ten 2A [Arabidopsis thaliana]	Erucic acid content of seed	Ningyou7-chuanyou2	Bn-scaff_16310_1-p279083	C03	25782033		0.32	0.2688	0.48	0.3648	Bn-scaff_16310_1-p83713	C03
466	IBD11	C03	32402965	46641119	Bn-scaff_18855_1-p246763	Bn-scaff_19740_1-p265513	2.91e-11	Chuanyou2-Ningyou7		-																			-
467	IBD11	C03	55171713	56871282	Bn-scaff_15794_3-p429371	Bn-scaff_17821_1-p131190	3.41e-09	Chuanyou2-Ningyou7		-																			-
468	IBD11	C03	57154660	60556851	Bn-scaff_17119_1-p410774	Bn-scaff_16755_1-p12541	2.86e-30	Chuanyou2-Ningyou7		QTL17	C03	129.8	132.2	20.9731	0.166319	130.81	Winter	-6.3885	Erucic acid content of seed	C03	s_23761_1-p249628	57481703	s_23761_1-p604319	57743327	0.166319	minor QTL	1		-
469										QTL146	C03	126.1	131.9	2.60617	0.036693	126.71	Winter	-3.4347	Glucosinolate content						0.036693	major QTL			-
470										QTL147	C03	129.8	132.8	13.9509	0.149089	130.91	Winter	-7.4423	Glucosinolate content						0.149089	major QTL			-
471										QTL148	C03	129.8	132.8	7.98777	0.099611	130.91	SemiWinter	-5.357	Glucosinolate content						0.099611	major QTL			-
472										QTL149	C03	129.84	131.97	7.98777-13.95093	0.099611-0.149089	130.91	Both	-	Glucosinolate content						0.099611-0.149089	minor QTL	2		-
473										QTL258	C03	123.2	139	7.13279	0.108795	128.21	SemiWinter	-0.5935	Oil content	C03	s_17119_1-p456353	57209979	s_18559_1-p86130	58166867	0.108795	major QTL			-
474										QTL288	C03	124.76	131.39	3.72589-3.8626	0.06075-0.064738	128.08	Both	+	Protein content	C03	s_17119_1-p456353	57209979	s_23761_1-p581335	57481703	0.06075-0.064738	minor QTL	2		-
475	IBD11	C04	662	18912386	Bn-scaff_22933_1-p110027	Bn-scaff_23432_1-p39254	2.86e-30	Chuanyou2-Ningyou7		QTL264	C04	92.8	100.7	3.74542	0.054519	96.41	Winter	0.459	Oil content	C04	s_16888_1-p1803454	1686926	s_16888_1-p1043329	4522018	0.054519	major QTL			GSBRNA2T00087923001	BnaC04g03780D	C04	2779236	2781568	AT2G44490.1	PENETRATION 2 (PEN2)	gi|312283139|dbj|BAJ34435.1|	unnamed protein product [Thellungiella halophila]	Oil content	Ningyou7-chuanyou2	Bn-scaff_16214_1-p477058	C04	2602119		0.18	0.1638	0	0	Bn-scaff_16534_1-p399693	C04
476	IBD11	C04	19704639	25958106	Bn-scaff_20042_1-p62815	Bn-scaff_17180_1-p17820	3.75e-16	Chuanyou2-Ningyou7		-																			-
477	IBD11	C04	31083524	40880728	Bn-scaff_18062_1-p253619	Bn-scaff_20079_1-p69594	9.18e-28	Chuanyou2-Ningyou7		QTL74	C04	69.7	90.6	3.56965	0.043982	81.31	SemiWinter	-0.6129	Flowering time	C04	s_15798_1-p699979	37397999	A04-p14092385	40457036	0.043982	major QTL			GSBRNA2T00149901001	BnaC04g35880D	C04	37428286	37432998	AT2G23380.1	CURLY LEAF (CLF)	gi|15227824|ref|NP_179919.1|	histone-lysine N-methyltransferase CLF [Arabidopsis thaliana] &gt;gi|30912630|sp|P93831.2|CLF_ARATH RecName: Full=Histone-lysine N-methyltransferase CLF; AltName: Full=Polycomb group protein CURLY LEAF; AltName: Full=Protein INCURVATA 1; AltName: Full=Protein SET DOMAIN GROUP 1; AltName: Full=Protein photoperiod insensitive flowering &gt;gi|3242729|gb|AAC23781.1| curly leaf protein (polycomb-grou…	Flowering time	Ningyou7-chuanyou2	Bn-scaff_15798_1-p725659	C04	37425680		0.42	0.3318	0.56	0.4992	Bn-scaff_15798_1-p729336	C04
478																													GSBRNA2T00060034001	BnaC04g37230D	C04	38676218	38677485	AT2G24790.1	CONSTANS-like 3 (COL3)	gi|3341723|gb|AAC35496.1|	CONSTANS-like 1 protein [Raphanus sativus]	Flowering time	Ningyou7-chuanyou2	Bn-scaff_16700_1-p128266	C04	38674899		0.64	0.5632	0.32	0.2688	Bn-scaff_16700_1-p163544	C04
479	IBD11	C04	42754616	45532698	Bn-scaff_16804_2-p255570	Bn-scaff_16888_1-p1382480	8.84e-13	Chuanyou2-Ningyou7		-																			-
480	IBD11	C04	46321688	48892705	Bn-scaff_20270_1-p165323	Bn-scaff_27676_1-p142772	1.77e-16	Chuanyou2-Ningyou7		QTL266	C04	106.9	112	2.98375	0.03633	107.51	Winter	0.3799	Oil content	C04	s_26787_1-p45349	47133382	A04-p18129552	47312206	0.03633	minor QTL	1		-
481	IBD11	C05	7973	11084788	Bn-scaff_23107_1-p7608	Bn-scaff_16792_1-p34725	1.77e-16	Chuanyou2-Ningyou7		QTL77	C05	8.9	17.8	4.22716	0.044624	14.91	SemiWinter	0.5563	Flowering time	C05	s_16414_1-p932352	1032255	s_20901_1-p2028283	1387068	0.044624	minor QTL	1		GSBRNA2T00002759001	BnaC05g02520D	C05	1230795	1234120	AT1G04400.1	cryptochrome 2 (CRY2)	gi|315439454|gb|ADU19845.1|	cryptochrome 2b [Brassica napus] &gt;gi|327082233|gb|AEA29691.1| cryptochrome 2b [Brassica napus]	Flowering time	Ningyou7-chuanyou2	Bn-scaff_16414_1-p718532	C05	1223110		0.32	0.2688	0.62	0.5478	Bn-scaff_16414_1-p651187	C05
482										QTL79	C05	56.4	61.7	6.52085	0.07529	59.21	SemiWinter	1.1675	Flowering time	C05	s_18181_1-p620712	7041786	s_20125_1-p306182	8746291	0.07529	minor QTL	1		GSBRNA2T00089258001	BnaC05g13520D	C05	7805188	7810041	AT1G17360.1	COP1-interacting protein-related	gi|8778449|gb|AAF79457.1|AC022492_1	F1L3.1 [Arabidopsis thaliana]	Flowering time	Ningyou7-chuanyou2	Bn-scaff_16045_1-p174972	C05	7774444		0.48	0.3648	0.46	0.4102	Bn-scaff_16045_1-p235411	C05
483										QTL186	C05	33.5	40.31	3.91522	0.067338	40.31			primary root length_LP	C05	s_20901_1-p950607	3077282		6482282		major QTL			GSBRNA2T00100408001	BnaC05g07430D	C05	3707458	3708274	AT1G09950.1	RESPONSE TO ABA AND SALT 1 (RAS1)	gi|18406255|ref|NP_564730.1|	protein ZW2 [Arabidopsis thaliana] &gt;gi|8979941|gb|AAF82255.1|AC008051_6 Identical to gene ZW2 from Arabidopsis thaliana gb|AB028196 [Arabidopsis thaliana] &gt;gi|6520154|dbj|BAA87938.1| ZW2 [Arabidopsis thaliana] &gt;gi|94442517|gb|ABF19046.1| At1g58330 [Arabidopsis thaliana] &gt;gi|332195415|gb|AEE33536.1| transcription factor-like protein [Arabidopsis thaliana]	primary root length_LP	Ningyou7-chuanyou2	Bn-scaff_20901_1-p335873	C05	3698230		0.32	0.2688	0.56	0.4992	Bn-scaff_26391_1-p101864	C05
484																													GSBRNA2T00100400001	BnaC05g07470D	C05	3778319	3786172	AT1G10130.1	endoplasmic reticulum-type calcium-transporting ATPase 3 (ECA3)	gi|297843820|ref|XP_002889791.1|	Ca2+-ATPase [Arabidopsis lyrata subsp. lyrata] &gt;gi|297335633|gb|EFH66050.1| Ca2+-ATPase [Arabidopsis lyrata subsp. lyrata]	primary root length_LP	Ningyou7-chuanyou2	Bn-scaff_20901_1-p335873	C05	3698230		0.32	0.2688	0.56	0.4992	Bn-scaff_26391_1-p101864	C05
485																													GSBRNA2T00065023001	BnaC05g07950D	C05	4047865	4049720	AT1G59640.1	BIG PETAL UB (BPEub)	gi|21592490|gb|AAM64440.1|	unknown [Arabidopsis thaliana]	primary root length_LP	Ningyou7-chuanyou2	Bn-scaff_20901_1-p249688	C05	3950198		0.32	0.2688	0	0	Bn-scaff_15838_2-p101605	C05
486																													GSBRNA2T00008920001	BnaC05g08910D	C05	4757959	4759618	AT1G13300.1	HYPERSENSITIVITY TO LOW PI-ELICITED PRIMARY ROOT SHORTENING 1 (HRS1)	gi|297844236|ref|XP_002889999.1|	myb family transcription factor [Arabidopsis lyrata subsp. lyrata] &gt;gi|297335841|gb|EFH66258.1| myb family transcription factor [Arabidopsis lyrata subsp. lyrata]	primary root length_LP	Ningyou7-chuanyou2	Bn-scaff_21496_1-p304113	C05	4756092		0.32	0.2688	0.46	0.4102	Bn-scaff_21496_1-p323840	C05
487										QTL187	C05	46.8	48.81	3.56087	0.060808	48.81			primary root length_LP	C05	s_21496_1-p433586	4854452		5859452		major QTL			GSBRNA2T00044616001	BnaC05g09550D	C05	5170495	5173305	AT1G12290.1	Disease resistance protein (CC-NBS-LRR class) family	gi|6633843|gb|AAF19702.1|AC008047_9	F2K11.27 [Arabidopsis thaliana]	primary root length_LP	Ningyou7-chuanyou2	Bn-scaff_15712_10-p199582	C05	5172470		0.32	0.2688	0.46	0.4102	Bn-scaff_15712_10-p380937	C05
488																													GSBRNA2T00062008001	BnaC05g09980D	C05	5540803	5541421	AT2G04032.1	zinc transporter 7 precursor (ZIP7)	gi|15228062|ref|NP_178488.1|	zinc transporter 7 [Arabidopsis thaliana] &gt;gi|37090227|sp|Q8W246.1|ZIP7_ARATH RecName: Full=Zinc transporter 7; AltName: Full=ZRT/IRT-like protein 7; Flags: Precursor &gt;gi|17385788|gb|AAL38434.1|AF369911_1 putative metal transporter ZIP7 [Arabidopsis thaliana] &gt;gi|20198145|gb|AAM15429.1| putative root iron transporter protein [Arabidopsis thaliana] &gt;gi|20198168|gb|AAM15439.1| putative …	primary root length_LP	Ningyou7-chuanyou2	Bn-scaff_15712_10-p505326	C05	5491963		0.42	0.3318	0.32	0.2688	Bn-scaff_15712_10-p505603	C05
489																													GSBRNA2T00062022001	BnaC05g10100D	C05	5675437	5678404	AT1G13770.1	ROOT UV-B SENSITIVE 3 (RUS3)	gi|42562046|ref|NP_172832.3|	uncharacterized protein [Arabidopsis thaliana] &gt;gi|28393739|gb|AAO42280.1| unknown protein [Arabidopsis thaliana] &gt;gi|28973405|gb|AAO64027.1| unknown protein [Arabidopsis thaliana] &gt;gi|332190945|gb|AEE29066.1| uncharacterized protein AT1G13770 [Arabidopsis thaliana]	primary root length_LP	Ningyou7-chuanyou2	Bn-scaff_15712_10-p505603	C05	5676497		0.32	0.2688	0.32	0.2688	Bn-scaff_15712_10-p520866	C05
490										QTL267	C05	25.8	44.8	2.54758	0.034036	37.51	SemiWinter	0.3311	Oil content	C05	s_20901_1-p1542791	2481531	s_20901_1-p950607	2678452	0.034036	minor QTL	1		GSBRNA2T00100693001	BnaC05g05280D	C05	2567867	2570307	AT1G07570.1	APK1A	gi|15222437|ref|NP_172237.1|	protein kinase APK1A [Arabidopsis thaliana] &gt;gi|42571375|ref|NP_973778.1| protein kinase APK1A [Arabidopsis thaliana] &gt;gi|1168470|sp|Q06548.1|APK1A_ARATH RecName: Full=Protein kinase APK1A, chloroplastic; Flags: Precursor &gt;gi|217829|dbj|BAA02092.1| tyrosine-serine-threonine kinase [Arabidopsis thaliana] &gt;gi|28393320|gb|AAO42086.1| putative protein kinase APK1A [Arabidopsis thaliana] &…	Oil content	Ningyou7-chuanyou2	Bn-scaff_20901_1-p1488118	C05	2530837		0.32	0.2688	0.32	0.2688	Bn-scaff_20901_1-p1311264	C05
491																													GSBRNA2T00100685001	BnaC05g05320D	C05	2588273	2589614	AT1G07640.3	OBP2	gi|79317183|ref|NP_001030988.1|	DOF transcription factor OBP2 [Arabidopsis thaliana] &gt;gi|8439908|gb|AAF75094.1|AC007583_30 Strong similarity to zinc finger protein OBP2 from Arabidopsis thaliana gb|AF155816. EST gb|N65215 comes from this gene [Arabidopsis thaliana] &gt;gi|332190033|gb|AEE28154.1| Dof zinc finger protein DOF1.1 [Arabidopsis thaliana]	Oil content	Ningyou7-chuanyou2	Bn-scaff_20901_1-p1488118	C05	2530837		0.32	0.2688	0.32	0.2688	Bn-scaff_20901_1-p1311264	C05
492	IBD11	C05	16348424	37302815	Bn-scaff_23195_1-p47639	Bn-scaff_18826_1-p75232	2.58e-12	Chuanyou2-Ningyou7		QTL80	C05	68	76.3	2.55409	0.028701	73.31	Winter	0.4639	Flowering time	C05	s_15695_1-p281125	29913919	A05-p16909956	29927748	0.028701	major QTL			-
493	IBD11	C05	37441295	42909669	Bn-scaff_21124_1-p142833	Bn-scaff_15856_1-p129193	1.17e-14	Chuanyou2-Ningyou7		-																			-
494	IBD11	C06	39101	5669142	Bn-scaff_18140_1-p771443	Bn-scaff_20773_1-p123341	1.17e-14	Chuanyou2-Ningyou7		QTL93	C06	36	40.8	11.8265	0.165586	39.81	SemiWinter	-2.5191	Flowering time	C06	s_16116_1-p110872	1883548	s_16397_1-p567383	3234526	0.165586	major QTL			-
495	IBD11	C06	8475139	20423433	Bn-scaff_17454_1-p272240	Bn-scaff_15763_1-p1459784	2.17e-15	Chuanyou2-Ningyou7		-																			-
496	IBD11	C06	26698953	37194893	Bn-scaff_15892_1-p765429	Bn-scaff_21018_1-p83035	1.33e-25	Chuanyou2-Ningyou7		QTL18	C06	9.3	23.7	3.09225	0.010854	17.21	Winter	-1.8108	Erucic acid content of seed	C06	s_17799_1-p2125517	34605199	s_17799_1-p945289	35651317	0.010854	minor QTL	1		-
497										QTL82	C06	0	6.7	5.7939	0.091038	4.01	SemiWinter	-0.8844	Flowering time	C06	s_17799_1-p1399131	35159222	s_17799_1-p945289	35651317	0.091038	major QTL			-
498										QTL150	C06	9.3	20.2	3.18556	0.039364	13.91	SemiWinter	-3.3915	Glucosinolate content						0.039364	major QTL			-
499										QTL179	C06	12.7	17.01	5.50217	0.105277	17.01			primary root length_HP	C06	s_17799_1-p1491856	35159222	s_17799_1-p1165291	35444784		major QTL			GSBRNA2T00147769001	BnaC06g37180D	C06	35348218	35351786	AT1G76430.1	phosphate transporter 1;9 (PHT1;9)	gi|15223045|ref|NP_177769.1|	putative inorganic phosphate transporter 1-9 [Arabidopsis thaliana] &gt;gi|75313014|sp|Q9S735.1|PHT19_ARATH RecName: Full=Probable inorganic phosphate transporter 1-9; Short=AtPht1;9; AltName: Full=H(+)/Pi cotransporter &gt;gi|6554476|gb|AAF16658.1|AC012394_7 putative phosphate transporter; 23587-26346 [Arabidopsis thaliana] &gt;gi|12323970|gb|AAG51941.1|AC015450_2 putative phosphate transporter;…	Root morphology traits and phosphorus	Ningyou7-chuanyou2	Bn-scaff_17799_1-p1293186	C06	35308946		0.42	0.3318	0.48	0.3648	Bn-scaff_17799_1-p1214222	C06
500	IBD11	C07	615961	5736761	Bn-scaff_15627_1-p482235	Bn-scaff_15766_1-p49146	1.33e-25	Chuanyou2-Ningyou7		QTL21	C07	70	73.1	2.80364	0.011084	70.71	SemiWinter	1.5053	Erucic acid content of seed	C07	A03-p26004171	2436801	s_16069_1-p4479706	4082952	0.011084	minor QTL	1		-
501	IBD11	C07	5767324	18982139	Bn-scaff_15766_1-p17709	Bn-scaff_19106_1-p76331	1.31e-20	Chuanyou2-Ningyou7		-																			-
502	IBD11	C07	19590440	27710595	Bn-scaff_23400_1-p110664	Bn-scaff_15754_1-p1212459	4.26e-12	Chuanyou2-Ningyou7		-																			-
503	IBD11	C07	30165888	32140223	Bn-scaff_16130_1-p2556315	Bn-scaff_18520_1-p280760	2.5e-09	Chuanyou2-Ningyou7		-																			-
504	IBD11	C07	32309304	38597787	Bn-scaff_18520_1-p476735	Bn-scaff_16069_1-p2222468	2.47e-16	Chuanyou2-Ningyou7		QTL99	C07	51	64	4.19244	0.048228	59.81	Winter	0.7392	Flowering time	C07	s_15705_1-p1791890	35058424	s_16069_1-p2996601	38458914	0.048228	minor QTL	1		GSBRNA2T00112561001	BnaC07g35230D	C07	37689843	37690504	AT5G13480.2	FY	gi|334187660|ref|NP_001190302.1|	Flowering time control protein FY [Arabidopsis thaliana] &gt;gi|332004517|gb|AED91900.1| Flowering time control protein FY [Arabidopsis thaliana]	Flowering time	Ningyou7-chuanyou2	Bn-scaff_16069_1-p310814	C07	36665051		0.64	0.5632	0.48	0.3648	Bn-scaff_16069_1-p342150	C07
505	IBD11	C07	38607652	44707545	Bn-scaff_16069_1-p2232174	Bn-scaff_16110_1-p135610	1.19e-30	Chuanyou2-Ningyou7		QTL22	C07	71.4	78.4	3.87345	0.012906	74.81	Winter	1.7071	Erucic acid content of seed	C07	s_16110_1-p3504222	40811416	s_16069_1-p4461819	40829524	0.012906	minor QTL	1		-
506										QTL100	C07	64	70	3.24632	0.036608	65.41	Winter	0.634	Flowering time	C07	s_16069_1-p2996601	39463778	s_16069_1-p4039727	40342658	0.036608	minor QTL	1		GSBRNA2T00154448001	BnaC07g38990D	C07	40103301	40106755	AT4G24540.1	AGAMOUS-like 24 (AGL24)	gi|392522054|gb|AFM77897.1|	MADS-box protein AGL24 [Brassica napus]	Flowering time	Ningyou7-chuanyou2	Bn-scaff_16069_1-p3664108	C07	40092782		0.18	0.1638	0.48	0.3648	Bn-scaff_16069_1-p3675332	C07
507										QTL154	C07	68.8	72.9	5.26008	0.07819	70.01	SemiWinter	-6.8585	Glucosinolate content						0.07819	minor QTL	1		-
508										QTL338	C07	68.3	74.1	2.821	0.051431	69.41	SemiWinter	-43.8377	Seed yield per plantS-LP	C07	s_16069_1-p4039727	40445768	s_16069_1-p4479706	40829524	0.051431	minor QTL	1		-
509	IBD11	C08	312256	9141253	Bn-scaff_18412_1-p283656	Bn-scaff_16273_1-p343716	1.19e-30	Chuanyou2-Ningyou7		QTL101	C08	0	1.7	5.9892	0.060248	1.31	Winter	0.7033	Flowering time	C08	s_17367_1-p687815	1345835	s_26293_1-p135449	1351690	0.060248	major QTL			-
510										QTL269	C08	0	7.3	2.57145	0.061918	3.01	Winter	-0.8318	Oil content	C08	s_26293_1-p135449	1351690	s_17807_1-p364572	3024577	0.061918	minor QTL	1		GSBRNA2T00127984001	BnaC08g03140D	C08	2826378	2826801	AT1G48990.1	Oleosin family protein	gi|15222021|ref|NP_175329.1|	Oleosin-like protein [Arabidopsis thaliana] &gt;gi|7770342|gb|AAF69712.1|AC016041_17 F27J15.22 [Arabidopsis thaliana] &gt;gi|26451480|dbj|BAC42839.1| putative oleosin protein [Arabidopsis thaliana] &gt;gi|28973329|gb|AAO63989.1| putative oleosin [Arabidopsis thaliana] &gt;gi|332194257|gb|AEE32378.1| Oleosin-like protein [Arabidopsis thaliana]	Oil content	Ningyou7-chuanyou2	Bn-scaff_27765_1-p268116	C08	2824057		0.48	0.3648	0.32	0.2688	Bn-scaff_27765_1-p209432	C08
511										QTL289	C08	1.3	7.8	3.55012	0.05799	7.31	Winter	0.2477	Protein content	C08	s_16273_1-p403881	335765	s_17367_1-p687815	3331377	0.05799	minor QTL	1		GSBRNA2T00127984001	BnaC08g03140D	C08	2826378	2826801	AT1G48990.1	Oleosin family protein	gi|15222021|ref|NP_175329.1|	Oleosin-like protein [Arabidopsis thaliana] &gt;gi|7770342|gb|AAF69712.1|AC016041_17 F27J15.22 [Arabidopsis thaliana] &gt;gi|26451480|dbj|BAC42839.1| putative oleosin protein [Arabidopsis thaliana] &gt;gi|28973329|gb|AAO63989.1| putative oleosin [Arabidopsis thaliana] &gt;gi|332194257|gb|AEE32378.1| Oleosin-like protein [Arabidopsis thaliana]	Protein content	Ningyou7-chuanyou2	Bn-scaff_27765_1-p268116	C08	2824057		0.48	0.3648	0.32	0.2688	Bn-scaff_27765_1-p209432	C08
512	IBD11	C08	13176173	16330394	Bn-scaff_16468_1-p311691	Bn-scaff_18275_1-p1379444	1.16e-09	Chuanyou2-Ningyou7		QTL111	C08	9.3	12.4	4.17074	0.052746	9.81	Winter	0.6387	Flowering time	C08	s_16287_1-p367970	13637824	s_18275_1-p1364261	15857024	0.052746	major QTL			-
513	IBD11	C08	35852117	38386402	Bn-A09-p34437367	Bn-scaff_16021_1-p492357	1.41e-10	Chuanyou2-Ningyou7		-																			-
514	IBD11	C09	68607	871934	Bn-scaff_15783_1-p262930	Bn-scaff_17526_1-p1773864	1.41e-10	Chuanyou2-Ningyou7		-																			-
515	IBD11	C09	1554180	23126798	Bn-scaff_17526_1-p1014747	Bn-scaff_19661_1-p165828	3.09e-12	Chuanyou2-Ningyou7		QTL156	C09	28.7	46.5	3.28104	0.04293	41.21	SemiWinter	-3.6923	Glucosinolate content						0.04293	major QTL			-
516										QTL172	C09	35.9	42.81	2.68696	0.050364	42.81			lateral root length_HP	C09	s_17190_1-p1116406	4479109	s_17297_1-p214513	4700518		major QTL			GSBRNA2T00134850001	BnaC09g07300D	C09	4519252	4520919	AT5G67400.1	root hair specific 19 (RHS19)	gi|297797639|ref|XP_002866704.1|	peroxidase 73 [Arabidopsis lyrata subsp. lyrata] &gt;gi|297312539|gb|EFH42963.1| peroxidase 73 [Arabidopsis lyrata subsp. lyrata]	Root morphology traits and phosphorus	Ningyou7-chuanyou2	Bn-scaff_17190_1-p1134270	C09	4485011		0.32	0.2688	0.48	0.3648	Bn-scaff_17297_1-p143112	C09
517	IBD11	C09	23586225	32293320	Bn-scaff_16297_1-p308218	Bn-scaff_17367_1-p352549	5.82e-10	Chuanyou2-Ningyou7		-																			-
518	IBD12	A01	10751212	14074815	Bn-A01-p12539655	Bn-A01-p16173770	1.04e-09	Ningyou1-Ningyou7		-																			-
519	IBD12	A01	14075087	16442073	Bn-A01-p16174042	Bn-A01-p19602112	4.93e-12	Ningyou1-Ningyou7		-																			-
520	IBD12	A01	16460135	18450412	Bn-A01-p19624216	Bn-A01-p21860162	7.89e-10	Ningyou1-Ningyou7		QTL204	A01	26.9	30.4	4.66767	0.06839	29.01	SemiWinter	0.4798	Oil content	A01	s_21820_1-p323485	16671549	A01-p20988977	17794288	0.06839	major QTL			GSBRNA2T00068030001	BnaA01g24750D	A01	17131512	17134314	AT5G26000.1	thioglucoside glucohydrolase 1 (TGG1)	gi|5459292|emb|CAA79989.2|	myrosinase, thioglucoside glucohydrolase [Brassica napus]	Oil content	Ningyou7-Ningyou1	Bn-A01-p20323059	A01	17126382		0.64	0.5632	0.5	0.375	Bn-A01-p20393111	A01
521	IBD12	A01	18645502	20835497	Bn-A01-p22016353	Bn-Scaffold000164-p15854	1.19e-12	Ningyou1-Ningyou7		QTL195	A01	16.6	22.6	4.91288	0.111516	21.11	SemiWinter	0.577	Oil content	A01	A01-p23842865	20189591	sold000164-p17878	20833454	0.111516	major QTL			-
522	IBD12	A01	20910894	23243058	Bn-A01-p26384777	Bn-A01-p25561204	4.58e-24	Ningyou1-Ningyou7		QTL26	A01	2.6	15.8	2.58664	0.030645	12.41	SemiWinter	1.0987	Flowering time	A01	s_21884_1-p720411	23229544	A01-p25561204	23243058	0.030645	minor QTL	1		-
523										QTL194	A01	0.1	11.4	3.20943	0.039529	6.51	Winter	0.3962	Oil content	A01	A01-p25570701	22643001	A01-p25561204	23243058	0.039529	minor QTL	1		-
524	IBD12	A02	12297	4247618	Bn-A02-p1372727	Bn-A02-p7207945	4.58e-24	Ningyou1-Ningyou7		QTL53	A02	71.2	74.8	3.30925	0.031737	72.11	Winter	0.5576	Flowering time	A02	A02-p5803164	3104383	A02-p6523411	3735554	0.031737	major QTL			GSBRNA2T00001475001	BnaA02g06490D	A02	3106311	3108592	AT5G60120.1	target of early activation tagged (EAT) 2 (TOE2)	gi|30697332|ref|NP_200820.3|	AP2-like ethylene-responsive transcription factor TOE2 [Arabidopsis thaliana] &gt;gi|75264273|sp|Q9LVG2.1|TOE2_ARATH RecName: Full=AP2-like ethylene-responsive transcription factor TOE2; AltName: Full=Protein TARGET OF EAT 2 &gt;gi|8777351|dbj|BAA96941.1| AP2 domain transcription factor-like [Arabidopsis thaliana] &gt;gi|25054850|gb|AAN71915.1| putative APETALA2 protein [Arabidopsis thaliana] &gt…	Flowering time	Ningyou7-Ningyou1	Bn-A02-p5917045	A02	3104383		0.18	0.1638	0.18	0.1638	Bn-A02-p5923878	A02
525										QTL275	A02	44.3	48.2	4.4702	0.088152	46.21	SemiWinter	0.2529	Protein content	A02	A02-p9480465	628684	A02-p19630208	1873983	0.088152	minor QTL	1		-
526										QTL331	A02	75.27	76.95	4.45067-7.12411	0.080291-0.137673	76.11	SemiWinter	-	Seed yield per plantS-LP	A02		2446575	s_17522_1-p1234413	2660629	0.080291-0.137673	minor QTL	2		-
527	IBD12	A02	20644262	22665183	Bn-scaff_15712_5-p630812	Bn-A02-p24533751	1.66e-11	Ningyou1-Ningyou7		-																			-
528	IBD12	A02	22671041	24342888	Bn-A02-p24543172	Bn-A02-p27035425	6.14e-09	Ningyou1-Ningyou7		-																			-
529	IBD12	A03	3570448	8294372	Bn-A03-p4008078	Bn-A03-p8987820	8.7e-22	Ningyou1-Ningyou7		QTL2	A03	44.68	45.93	3.17688-3.22462	0.011953-0.015421	45.31	Both	+	Erucic acid content of seed	A03	A03-p4473205	4004843	A03-p4829139	4314271	0.011953-0.015421	minor QTL	2		-
530										QTL3	A03	47.5	50.8	3.55663	0.01311	50.01	Winter	1.8638	Erucic acid content of seed	A03	A03-p6288173	5638108	A03-p7799483	6798349	0.01311	major QTL			GSBRNA2T00142121001	BnaA03g14140D	A03	6495930	6496925	AT2G30860.1	glutathione S-transferase PHI 9 (GSTF9)	gi|2462929|emb|CAA72973.1|	glutathione transferase [Arabidopsis thaliana]	Erucic acid content of seed	Ningyou7-Ningyou1	Bn-A03-p7218582	A03	6493981		0.48	0.3648	0.18	0.1638	Bn-A03-p7228783	A03
531																													GSBRNA2T00142119001	BnaA03g14150D	A03	6498325	6499778	AT2G30870.1	glutathione S-transferase PHI 10 (GSTF10)			Erucic acid content of seed	Ningyou7-Ningyou1	Bn-A03-p7218582	A03	6493981		0.48	0.3648	0.18	0.1638	Bn-A03-p7228783	A03
532										QTL61	A03	46.3	46.8	6.76606	0.087226	46.41	Winter	1.0488	Flowering time	A03	A03-p4829139	4314271	A03-p5682911	5108312	0.087226	major QTL			GSBRNA2T00148653001	BnaA03g10310D	A03	4638581	4640975	AT5G57380.1	VERNALIZATION INSENSITIVE 3 (VIN3)	gi|400202245|gb|AFP73628.1|	vin3 protein [Brassica oleracea var. capitata]	Flowering time	Ningyou7-Ningyou1	Bn-scaff_22195_1-p312906	A03	4618323		0.56	0.4992	0	0	Bn-A03-p5222291	A03
533																													GSBRNA2T00148627001	BnaA03g10560D	A03	4766358	4768451	AT5G56860.1	GATA, nitrate-inducible, carbon metabolism-involved (GNC)	gi|17473547|gb|AAL38250.1|	unknown protein [Arabidopsis thaliana]	Flowering time	Ningyou7-Ningyou1	Bn-scaff_18523_1-p438	A03	4744394		0.56	0.4992	0.32	0.2688	Bn-scaff_22728_1-p109366	A03
534										QTL122	A03	47	52.4	3.1899	0.025207	50.01	SemiWinter	3.4524	Glucosinolate content	C02	s_15712_9-p618165	39345152	s_17109_1-p683105	39511012	0.025207	major QTL			GSBRNA2T00075894001	BnaA03g12080D	A03	5462444	5465019	AT1G79370.1	cytochrome P450, family 79, subfamily C, polypeptide 1 (CYP79C1)	gi|297839801|ref|XP_002887782.1|	CYP79C1 [Arabidopsis lyrata subsp. lyrata] &gt;gi|297333623|gb|EFH64041.1| CYP79C1 [Arabidopsis lyrata subsp. lyrata]	Glucosinolate content	Ningyou7-Ningyou1	Bn-A03-p6039029	A03	5451297		0.32	0.2688	0	0	Bn-A03-p6057369	A03
535										QTL123	A03	48.05	51.16	3.1899-3.97978	0.025207-0.04195	49.6	SemiWinter	+	Glucosinolate content						0.025207-0.04195	minor QTL	2		-
536										QTL124	A03	48.6	52.4	3.97978	0.04195	49.41	SemiWinter	3.7517	Glucosinolate content						0.04195	major QTL			-
537	IBD12	A03	10075388	13047948	Bn-A03-p10959387	Bn-A03-p13922405	5.24e-10	Ningyou1-Ningyou7		-																			-
538	IBD12	A03	18791878	19959474	Bn-A03-p19902796	Bn-A03-p21210189	4.98e-09	Ningyou1-Ningyou7		QTL227	A03	95.3	97.3	3.40039	0.049766	96.91	Winter	-0.4373	Oil content	A03	A03-p19956358	18839741	A03-p20560569	18991811	0.049766	minor QTL	1		-
539	IBD12	A03	20007081	26612968	Bn-A03-p21241827	Bn-A03-p28155412	4.09e-46	Ningyou1-Ningyou7		-																			-
540	IBD12	A03	26668731	29734265	Bn-A03-p28202050	Bn-Scaffold000372-p15947	8.36e-47	Ningyou1-Ningyou7		-																			-
541	IBD12	A04	42683	3861425	Bn-A04-p24411	Bn-A06-p5276641	8.36e-47	Ningyou1-Ningyou7		-																			-
542	IBD12	A04	3861866	8622636	Bn-A06-p5276251	Bn-A04-p7323275	9.61e-23	Ningyou1-Ningyou7		QTL279	A04	59.5	61.6	3.1031	0.052036	61.21	SemiWinter	-0.2461	Protein content	A04	A04-p2841433	3866927	A04-p6284377	7504422	0.052036	minor QTL	1		GSBRNA2T00111231001	BnaA04g06630D	A04	5277892	5279719	AT4G13770.1	cytochrome P450, family 83, subfamily A, polypeptide 1 (CYP83A1)	gi|444289213|gb|AGD95055.1|	cytochrome P450 monooxygenase 83A1-5 [Brassica napus]	Protein content	Ningyou7-Ningyou1	Bn-A04-p4978780	A04	5117437		0.56	0.4992	0.32	0.2688	Bn-A04-p5133653	A04
543	IBD12	A04	9003350	11332979	Bn-A04-p7670852	Bn-A04-p10188827	4.79e-13	Ningyou1-Ningyou7		-																			-
544	IBD12	A05	492326	2675433	Bn-A05-p377542	Bn-A05-p2565761	4.19e-17	Ningyou1-Ningyou7		QTL190	A05	22.4	22.51	0.38913	0.007946	22.51			total root number_HP	A05	A05-p1744534	1887135	A05-p2367876	2490409		major QTL			-
545	IBD12	A05	2692142	4841107	Bn-A05-p2582423	Bn-A05-p5020058	3.7e-14	Ningyou1-Ningyou7		-																			-
546	IBD12	A05	7217945	8877164	Bn-A05-p7840300	Bn-A05-p10296509	5.5e-09	Ningyou1-Ningyou7		-																			-
547	IBD12	A05	9518961	11049152	Bn-A05-p10930228	Bn-A05-p14435461	5.85e-10	Ningyou1-Ningyou7		-																			-
548	IBD12	A05	11205348	23024269	Bn-A05-p14612446	Bn-A05-p23776343	3.97e-71	Ningyou1-Ningyou7		-																			-
549	IBD12	A06	16037	2781155	Bn-A06-p15048	Bn-A06-p2883231	3.97e-71	Ningyou1-Ningyou7		-																			-
550	IBD12	A06	8101198	9450525	Bn-A06-p8573607	Bn-A06-p10033903	6.39e-09	Ningyou1-Ningyou7		QTL8	A06	59.8	61.8	3.11395	0.013535	60.61	SemiWinter	1.6782	Erucic acid content of seed	A06	A06-p9020967	8505295	A06-p9299877	8602705	0.013535	minor QTL	1		-
551	IBD12	A06	13922172	17618566	Bn-A06-p13007607	Bn-A06-p16131586	2.77e-14	Ningyou1-Ningyou7		QTL9	A06	64.5	66.7	2.81449	0.012152	65.81	SemiWinter	1.606	Erucic acid content of seed	A06	A06-p15649917	17149712	A06-p16728885	17547129	0.012152	minor QTL	1		-
552	IBD12	A06	18454362	20294745	Bn-A06-p17037739	Bn-A06-p21422671	1.4e-10	Ningyou1-Ningyou7		QTL170	A06	69	69.91	5.40217	0.125474	69.91			lateral root density_HP	A06	A06-p17737199	19175401	A06-p18408257	19783637		major QTL			GSBRNA2T00147663001	BnaA06g27910D	A06	19195951	19198982	AT5G25820.1	Exostosin family protein	gi|470109813|ref|XP_004291184.1|	PREDICTED: probable glycosyltransferase At5g03795-like [Fragaria vesca subsp. vesca]	Root morphology traits and phosphorus	Ningyou7-Ningyou1	Bn-A06-p17755205	A06	19192096		0.56	0.4992	0.48	0.3648	Bn-A06-p17778079	A06
553																													GSBRNA2T00147668001	BnaA06g27950D	A06	19219711	19221058	AT5G25890.1	indole-3-acetic acid inducible 28 (IAA28)	gi|18420964|ref|NP_568478.1|	auxin-responsive protein IAA28 [Arabidopsis thaliana] &gt;gi|11131406|sp|Q9XFM0.1|IAA28_ARATH RecName: Full=Auxin-responsive protein IAA28; AltName: Full=Indoleacetic acid-induced protein 28 &gt;gi|4929493|gb|AAD34019.1|AF149816_1 IAA28 [Arabidopsis thaliana] &gt;gi|23306354|gb|AAN17404.1| putative protein [Arabidopsis thaliana] &gt;gi|25084149|gb|AAN72186.1| putative protein [Arabidopsis thalian…	Root morphology traits and phosphorus	Ningyou7-Ningyou1	Bn-A06-p17778079	A06	19214931		0	0	0	0	Bn-A06-p17778210	A06
554										QTL281	A06	70.7	75.3	4.39425	0.074384	72.81	SemiWinter	0.2339	Protein content	A06	A06-p18252711	19636539	A06-p18408257	19766155	0.074384	minor QTL	1		-
555	IBD12	A06	20587644	24387671	Bn-A06-p21083748	Bn-A06-p26173206	1.89e-21	Ningyou1-Ningyou7		QTL232	A06	84.1	88.8	2.58447	0.031621	85.21	Winter	-0.3622	Oil content	A06	A06-p22001193	21035219	A06-p22582397	21416080	0.031621	minor QTL	1		-
556	IBD12	A07	18577	758119	Bn-Scaffold000410-p4788	Bn-A07-p831443	1.89e-21	Ningyou1-Ningyou7		-																			-
557	IBD12	A07	12499918	14463554	Bn-A07-p11208979	Bn-A07-p12337353	1.8e-13	Ningyou1-Ningyou7		QTL127	A07	58.2	64.6	3.45681	0.048249	63.41	Winter	-3.9383	Glucosinolate content	A07	A02-p474724	13279889	A07-p11660810	13816853	0.048249	minor QTL	1		GSBRNA2T00098691001	BnaA07g15980D	A07	13646319	13649380	AT3G53130.1	LUTEIN DEFICIENT 1 (LUT1)	gi|6630733|emb|CAB64216.1|	Cytochrom P450-like protein [Arabidopsis thaliana]	Glucosinolate content	Ningyou7-Ningyou1	Bn-A02-p985366	A07	13619868		0.48	0.3648	0.42	0.3318	Bn-A02-p1020806	A07
558	IBD12	A07	16509666	17286782	Bn-A07-p14623449	Bn-A07-p15366978	8.63e-12	Ningyou1-Ningyou7		-																			-
559	IBD12	A07	17359284	19709752	Bn-A07-p15447440	Bn-A07-p17860745	3.31e-13	Ningyou1-Ningyou7		-																			-
560	IBD12	A08	6295818	11167663	Bn-A08-p7222585	Bn-A08-p13428547	4.65e-18	Ningyou1-Ningyou7		QTL130	A08	58.1	62.8	3.86911	0.052555	58.61	SemiWinter	-4.029	Glucosinolate content	A08	A08-p8755323	9168990	A08-p13328135	11075410	0.052555	major QTL			GSBRNA2T00126741001	BnaA08g10430D	A08	9685695	9687270	AT4G22690.1	cytochrome P450, family 706, subfamily A, polypeptide 1 (CYP706A1)	gi|2827546|emb|CAA16554.1|	cytochrome P450 like protein [Arabidopsis thaliana] &gt;gi|7269115|emb|CAB79224.1| cytochrome P450 like protein [Arabidopsis thaliana]	Glucosinolate content	Ningyou7-Ningyou1	Bn-A08-p11459293	A08	9302407		0.18	0.1638	0.64	0.5632	Bn-A01-p7648929	A08
561																													GSBRNA2T00021899001	BnaA08g12300D	A08	10967539	10969834	AT4G31940.1	cytochrome P450, family 82, subfamily C, polypeptide 4 (CYP82C4)	gi|297802840|ref|XP_002869304.1|	CYP82C4 [Arabidopsis lyrata subsp. lyrata] &gt;gi|297315140|gb|EFH45563.1| CYP82C4 [Arabidopsis lyrata subsp. lyrata]	Glucosinolate content	Ningyou7-Ningyou1	Bn-A08-p13207923	A08	10953353		0	0	0	0	Bn-A08-p13221380	A08
562	IBD12	A08	11168131	12315936	Bn-A08-p13429015	Bn-A08-p14752428	2.41e-12	Ningyou1-Ningyou7		-																			-
563	IBD12	A08	14567988	16600037	Bn-A08-p17094421	Bn-A08-p19261458	4.02e-11	Ningyou1-Ningyou7		-																			-
564	IBD12	A09	117458	2302857	Bn-A09-p757653	Bn-A09-p1623725	3.94e-09	Ningyou1-Ningyou7		QTL131	A09	3.6	25.4	2.51937	0.040184	22.01	Winter	-5.0405	Glucosinolate content	A09	A09-p733947	134142	A09-p1617368	1742772	0.040184	major QTL			GSBRNA2T00018483001	BnaA09g01260D	A09	691113	693531	AT4G03050.2	AOP3	gi|198286480|gb|ACH85902.1|	GSL-ALK copy 2 [Brassica juncea] &gt;gi|198286482|gb|ACH85903.1| GSL-ALK copy 2 [Brassica juncea]	Glucosinolate content	Ningyou7-Ningyou1	Bn-A01-p27061075	A09	686146		0.64	0.5632	0.64	0.5632	Bn-A01-p27050083	A09
565																													GSBRNA2T00018485001	BnaA09g01280D	A09	697142	701385	AT4G03070.1	AOP1	gi|16118889|gb|AAL14645.1|AF417857_1	AOP1 [Arabidopsis lyrata] &gt;gi|16118984|gb|AAL14690.1| 2-oxoglutarate-dependent dioxygenase [Arabidopsis lyrata]	Glucosinolate content	Ningyou7-Ningyou1	Bn-A01-p27050083	A09	696143		0.32	0.2688	0	0	Bn-A01-p27029254	A09
566																													GSBRNA2T00091321001	BnaA09g01800D	A09	933569	933870	AT3G26125.1	cytochrome P450, family 86, subfamily C, polypeptide 2 (CYP86C2)	gi|297814856|ref|XP_002875311.1|	CYP86C2 [Arabidopsis lyrata subsp. lyrata] &gt;gi|297321149|gb|EFH51570.1| CYP86C2 [Arabidopsis lyrata subsp. lyrata]	Glucosinolate content	Ningyou7-Ningyou1	Bn-A01-p26866541	A09	896311		0.48	0.3648	0.32	0.2688	Bn-A09-p1165212	A09
567										QTL238	A09	0	22.3	2.9729	0.03704	20.81	Winter	0.4004	Oil content	A09	A09-p733947	134142	A09-p1617368	1742772	0.03704	major QTL			GSBRNA2T00018483001	BnaA09g01260D	A09	691113	693531	AT4G03050.2	AOP3	gi|198286480|gb|ACH85902.1|	GSL-ALK copy 2 [Brassica juncea] &gt;gi|198286482|gb|ACH85903.1| GSL-ALK copy 2 [Brassica juncea]	Oil content	Ningyou7-Ningyou1	Bn-A01-p27061075	A09	686146		0.64	0.5632	0.64	0.5632	Bn-A01-p27050083	A09
568																													GSBRNA2T00009878001	BnaA09g02110D	A09	1040083	1041270	AT3G27660.1	oleosin 4 (OLEO4)	gi|257096654|sp|C3S7F1.1|OLES2_BRANA	RecName: Full=Oleosin S2-2 &gt;gi|196122062|gb|ACG69506.1| oleosin S2-2 [Brassica napus]	Oil content	Ningyou7-Ningyou1	Bn-A09-p1252150	A09	1026576		0.64	0.5632	0.42	0.3318	Bn-A09-p1272298	A09
569	IBD12	A09	7192255	16193119	Bn-A09-p8798760	Bn-A09-p19452814	2.29e-24	Ningyou1-Ningyou7		-																			-
570	IBD12	A09	16570009	22293167	Bn-Scaffold000185-p83366	Bn-A09-p23921036	9.85e-19	Ningyou1-Ningyou7		QTL178	A09	74.6	74.91	3.73696	0.062745	74.91			primary root length_HP	A09	A09-p23382659	21786080		21941080		major QTL			-
571										QTL241	A09	73.2	78.3	3.06621	0.049619	77.11	Winter	0.4617	Oil content	A09	A09-p23382659	21786080	A09-p23802586	22090026	0.049619	minor QTL	1		-
572	IBD12	A09	31209235	33839249	Bn-A09-p33975396	Bn-A09-p36891502	7.94e-11	Ningyou1-Ningyou7		QTL310	A09	122	124.5	2.51286	0.052063	123.21	SemiWinter	96.8901	Seed yield per plantS	A09	A09-p35426888	32571315	A09-p35481880	32615368	0.052063	minor QTL	1		-
573										QTL311	A09	130.4	135.4	3.60654	0.073619	132.61	SemiWinter	115.807	Seed yield per plantS	A09	A09-p35907846	32989728	A09-p36456505	33463016	0.073619	minor QTL	1		-
574										QTL336	A09	124.3	129.4	4.11866	0.077794	128.81	SemiWinter	59.7536	Seed yield per plantS-LP	A09	A09-p35691478	32829675	A09-p35753486	32840824	0.077794	minor QTL	1		-
575	IBD12	A10	41862	141393	Bn-A10-p4840892	Bn-A10-p4755899	7.94e-11	Ningyou1-Ningyou7		-																			-
576	IBD12	A10	5875638	10166215	Bn-A01-p18703183	Bn-A10-p8767803	8e-22	Ningyou1-Ningyou7		QTL274	A10	65.6	67.9	6.99391	0.112503	67.31	SemiWinter	-0.4465	Protein content	A10	A10-p5869175	8806704	A10-p7823219	9445068	0.112503	minor QTL	1		-
577	IBD12	A10	10246883	13882078	Bn-A10-p8834914	Bn-A10-p13846108	7.7e-26	Ningyou1-Ningyou7		-																			-
578	IBD12	A10	14999004	16430738	Bn-A10-p15052185	Bn-A10-p16640315	6.36e-09	Ningyou1-Ningyou7		QTL28	A10	13.1	20.1	2.56494	0.026511	19.61	SemiWinter	0.6897	Flowering time	A10	A10-p15458720	16190636	A10-p16620627	16416421	0.026511	minor QTL	1		-
579										QTL329	A10	27.6	32.9	2.57579	0.045059	32.21	SemiWinter	-56.941	Seed yield per plantS-LP	A10	s_17750_1-p1692483	15273921	A10-p16158770	15406480	0.045059	minor QTL	1		-
580	IBD12	C01	8262955	13678145	Bn-scaff_20210_1-p123832	Bn-scaff_27129_1-p98351	2.25e-11	Ningyou1-Ningyou7		QTL242	C01	36.9	39.6	3.40039	0.053489	38.41	Winter	0.4906	Oil content	C01	s_16128_2-p29363	9606536	s_20675_1-p61871	9700618	0.053489	minor QTL	1		-
581	IBD12	C01	13683329	20988452	Bn-scaff_27129_1-p103216	Bn-scaff_19183_1-p316143	1.66e-15	Ningyou1-Ningyou7		-																			-
582	IBD12	C01	25914703	29754633	Bn-scaff_15749_1-p339145	Bn-scaff_16055_1-p1317053	9.45e-10	Ningyou1-Ningyou7		-																			-
583	IBD12	C01	37699020	38770685	Bn-scaff_15712_3-p586448	Bn-scaff_16554_1-p161479	8.75e-83	Ningyou1-Ningyou7		-																			-
584	IBD12	C02	8255	32577910	Bn-scaff_15714_1-p2481342	Bn-scaff_16545_1-p472655	8.75e-83	Ningyou1-Ningyou7		QTL138	C02	25.5	34.7	3.20726	0.03084	25.91	SemiWinter	-2.9686	Glucosinolate content	C02	A02-p11986866	16526369	s_17067_1-p227678	22536229	0.03084	minor QTL	1		GSBRNA2T00137130001	BnaC02g21960D	C02	18795373	18795541	AT3G26290.1	cytochrome P450, family 71, subfamily B, polypeptide 26 (CYP71B26)	gi|15231537|ref|NP_189260.1|	cytochrome P450 71B26 [Arabidopsis thaliana] &gt;gi|13878380|sp|Q9LTL0.1|C71BQ_ARATH RecName: Full=Cytochrome P450 71B26 &gt;gi|11994450|dbj|BAB02452.1| cytochrome P450 [Arabidopsis thaliana] &gt;gi|22136028|gb|AAM91596.1| cytochrome P450, putative [Arabidopsis thaliana] &gt;gi|31711908|gb|AAP68310.1| At3g26290 [Arabidopsis thaliana] &gt;gi|332643621|gb|AEE77142.1| cytochrome P450 71B26 [Arabidop…	Glucosinolate content	Ningyou7-Ningyou1	Bn-scaff_16369_1-p82394	C02	18689701		0.48	0.3648	0.46	0.4102	Bn-scaff_16704_1-p503958	C02
585																													GSBRNA2T00074758001	BnaC02g22660D	C02	19711456	19717091	AT1G74110.1	cytochrome P450, family 78, subfamily A, polypeptide 10 (CYP78A10)	gi|15221132|ref|NP_177551.1|	cytochrome P450, family 78, subfamily A, polypeptide 10 [Arabidopsis thaliana] &gt;gi|12325138|gb|AAG52514.1|AC016662_8 putative cytochrome P-450; 4810-6511 [Arabidopsis thaliana] &gt;gi|91806081|gb|ABE65769.1| cytochrome P450 family protein [Arabidopsis thaliana] &gt;gi|332197430|gb|AEE35551.1| cytochrome P450, family 78, subfamily A, polypeptide 10 [Arabidopsis thaliana]	Glucosinolate content	Ningyou7-Ningyou1	Bn-scaff_16369_1-p82394	C02	18689701		0.48	0.3648	0.46	0.4102	Bn-scaff_16704_1-p503958	C02
586																													GSBRNA2T00012391001	BnaC02g24420D	C02	21677925	21683751	AT1G47620.1	cytochrome P450, family 96, subfamily A, polypeptide 8 (CYP96A8)	gi|297852362|ref|XP_002894062.1|	CYP96A8 [Arabidopsis lyrata subsp. lyrata] &gt;gi|297339904|gb|EFH70321.1| CYP96A8 [Arabidopsis lyrata subsp. lyrata]	Glucosinolate content	Ningyou7-Ningyou1	Bn-scaff_16903_2-p305070	C02	21426048		0.32	0.2688	0.18	0.1638	Bn-scaff_18675_1-p675358	C02
587										QTL250	C02	24.5	32.5	2.84704	0.040255	32.21	SemiWinter	0.4084	Oil content	C02	A02-p10775283	760350	s_16300_1-p1262494	3108822	0.040255	minor QTL	1		GSBRNA2T00078591001	BnaC02g01760D	C02	766866	768178	AT5G07010.1	sulfotransferase 2A (ST2A)	gi|18415376|ref|NP_568177.1|	sulfotransferase 2A [Arabidopsis thaliana] &gt;gi|75153823|sp|Q8L5A7.1|SOT15_ARATH RecName: Full=Cytosolic sulfotransferase 15; Short=AtSOT15; AltName: Full=Sulfotransferase 2a; Short=AtST2a &gt;gi|20466686|gb|AAM20660.1| steroid sulfotransferase-like protein [Arabidopsis thaliana] &gt;gi|21537216|gb|AAM61557.1| steroid sulfotransferase-like protein [Arabidopsis thaliana] &gt;gi|31711860|gb|AAP68…	Oil content	Ningyou7-Ningyou1	Bn-scaff_15714_1-p3138594	C02	632281		0.48	0.3648	0	0	Bn-scaff_22970_1-p499830	C02
588																													GSBRNA2T00078696001	BnaC02g02670D	C02	1174330	1175872	AT5G04530.1	3-ketoacyl-CoA synthase 19 (KCS19)	gi|297810541|ref|XP_002873154.1|	beta-ketoacyl-CoA synthase family protein [Arabidopsis lyrata subsp. lyrata] &gt;gi|297318991|gb|EFH49413.1| beta-ketoacyl-CoA synthase family protein [Arabidopsis lyrata subsp. lyrata]	Oil content	Ningyou7-Ningyou1	Bn-scaff_22970_1-p49112	C02	1170636		0.48	0.3648	0	0	Bn-scaff_22970_1-p41695	C02
589	IBD12	C02	32579229	46186925	Bn-scaff_16545_1-p471285	Bn-scaff_16394_1-p2335614	1.3e-48	Ningyou1-Ningyou7		QTL71	C02	44.1	49.3	3.72589	0.037455	47.91	Winter	0.5436	Flowering time	C02	s_17109_1-p683105	41639076	s_25071_1-p14638	43382379	0.037455	minor QTL	1		-
590										QTL139	C02	35.2	47.9	2.66693	0.025824	40.31	SemiWinter	-2.7021	Glucosinolate content	C02	s_23104_1-p94082	33946261	s_17109_1-p683105	39511012	0.025824	major QTL			GSBRNA2T00108334001	BnaC02g36030D	C02	38996953	39000044	AT1G58260.1	cytochrome p450 79c2 (CYP79C2)	gi|30696238|ref|NP_176122.2|	cytochrome p450 79c2 [Arabidopsis thaliana] &gt;gi|8979947|gb|AAF82261.1|AC008051_12 Strong similarity to N-hydroxylating multifunctional cytochrome P-450 (CYP79) from Sorghum bicolor gb|U32624 and contains a Cytochrome P450 PF|00067 domain [Arabidopsis thaliana] &gt;gi|12321833|gb|AAG50952.1|AC073943_2 cytochrome P450, putative [Arabidopsis thaliana] &gt;gi|332195404|gb|AEE33525.1| cytochrome p4…	Glucosinolate content	Ningyou7-Ningyou1	Bn-scaff_15712_2-p772682	C02	38982858		0.48	0.3648	0.46	0.4102	Bn-scaff_15712_2-p791320	C02
591										QTL141	C02	51	63.5	2.83619	0.039278	53.11	Winter	-3.547	Glucosinolate content	C02	s_17109_1-p626573	41712869	s_17177_1-p731457	44366295	0.039278	major QTL			GSBRNA2T00028808001	BnaC02g40130D	C02	42973841	42975606	AT5G26000.1	thioglucoside glucohydrolase 1 (TGG1)	gi|310781306|gb|ADP24127.1|	myrosinase 2 [Brassica napus]	Glucosinolate content	Ningyou7-Ningyou1	Bn-scaff_17623_1-p546659	C02	42864290		0.48	0.3648	0.46	0.4102	Bn-scaff_17623_1-p256991	C02
592										QTL144	C02	62.4	71.7	5.67889	0.084692	65.31	SemiWinter	-7.0118	Glucosinolate content	C02	s_17177_1-p731457	44435278	s_16139_1-p921558	45155993	0.084692	major QTL			GSBRNA2T00071732001	BnaC02g41790D	C02	44598026	44600079	AT5G23010.1	methylthioalkylmalate synthase 1 (MAM1)	gi|53983011|gb|AAV25874.1|	2-isopropylmalate synthase [Brassica oleracea]	Glucosinolate content	Ningyou7-Ningyou1	Bn-scaff_17177_1-p667932	C02	44499209		0	0	0	0	Bn-scaff_17177_1-p593541	C02
593										QTL251	C02	43.4	51	3.23981	0.041128	44.41	SemiWinter	0.3345	Oil content	C02	s_15712_9-p801464	39511012	s_17109_1-p626573	41639076	0.041128	major QTL			GSBRNA2T00117528001	BnaC02g37030D	C02	40002668	40003899	AT3G27660.1	oleosin 4 (OLEO4)	gi|196122056|gb|ACG69503.1|	oleosin S2-1 [Brassica napus]	Oil content	Ningyou7-Ningyou1	Bn-scaff_16209_1-p118962	C02	40002615		0.32	0.2688	0.32	0.2688	Bn-scaff_16209_1-p117145	C02
594																													GSBRNA2T00120710001	BnaC02g38400D	C02	41387955	41389561	AT5G48180.1	nitrile specifier protein 5 (NSP5)	gi|297795465|ref|XP_002865617.1|	kelch repeat-containing protein [Arabidopsis lyrata subsp. lyrata] &gt;gi|297311452|gb|EFH41876.1| kelch repeat-containing protein [Arabidopsis lyrata subsp. lyrata]	Oil content	Ningyou7-Ningyou1	Bn-scaff_17109_1-p982274	C02	41362674		0.32	0.2688	0.18	0.1638	Bn-scaff_17109_1-p910811	C02
595										QTL252	C02	43.8	49.9	4.29009	0.062039	47.91	SemiWinter	0.4548	Oil content	C02	s_15712_9-p801464	39511012	s_17109_1-p683105	41639076	0.062039	major QTL			GSBRNA2T00117528001	BnaC02g37030D	C02	40002668	40003899	AT3G27660.1	oleosin 4 (OLEO4)	gi|196122056|gb|ACG69503.1|	oleosin S2-1 [Brassica napus]	Oil content	Ningyou7-Ningyou1	Bn-scaff_16209_1-p118962	C02	40002615		0.32	0.2688	0.32	0.2688	Bn-scaff_16209_1-p117145	C02
596										QTL253	C02	65.8	73.1	5.39245	0.091175	72.71	SemiWinter	0.5209	Oil content	C02	s_16139_1-p1393867	45155993	s_16139_1-p927769	45588398	0.091175	minor QTL	1		-
597										QTL314	C02	55.1	68.2	3.24415	0.064288	62.41	Winter	115.337	Seed yield per plantS	C02	s_25071_1-p14638	43382379	s_16139_1-p1393867	44435278	0.064288	minor QTL	1		-
598	IBD12	C03	2434	3182897	Bn-scaff_16614_1-p2203139	Bn-scaff_18936_1-p610540	1.3e-48	Ningyou1-Ningyou7		-																			-
599	IBD12	C03	6154024	7959041	Bn-scaff_22728_1-p357789	Bn-scaff_18322_1-p1103619	1.69e-14	Ningyou1-Ningyou7		-																			-
600	IBD12	C03	15299693	17331160	Bn-scaff_16352_1-p190903	Bn-scaff_20646_1-p735337	3.84e-11	Ningyou1-Ningyou7		-																			-
601	IBD12	C03	25308246	30924325	Bn-scaff_20103_1-p89772	Bn-scaff_26320_1-p270063	4.4e-10	Ningyou1-Ningyou7		-																			-
602	IBD12	C03	50360488	52632159	Bn-scaff_16394_2-p883613	Bn-scaff_26846_1-p38699	9.82e-10	Ningyou1-Ningyou7		-																			-
603	IBD12	C03	52996170	54693934	Bn-scaff_26642_1-p104440	Bn-scaff_19101_1-p20551	5.67e-14	Ningyou1-Ningyou7		-																			-
604	IBD12	C03	55171713	56871282	Bn-scaff_15794_3-p429371	Bn-scaff_17821_1-p131190	3.41e-09	Ningyou1-Ningyou7		-																			-
605	IBD12	C03	59584426	60556851	Bn-scaff_16755_1-p1208174	Bn-scaff_16755_1-p12541	1.19e-43	Ningyou1-Ningyou7		-																			-
606	IBD12	C04	662	22778897	Bn-scaff_22933_1-p110027	Bn-scaff_16714_1-p233250	1.19e-43	Ningyou1-Ningyou7		QTL264	C04	92.8	100.7	3.74542	0.054519	96.41	Winter	0.459	Oil content	C04	s_16888_1-p1803454	1686926	s_16888_1-p1043329	4522018	0.054519	major QTL			GSBRNA2T00002277001	BnaC04g02920D	C04	2066378	2078825	AT2G43410.4	FPA	gi|61661314|gb|AAX51263.1|	FPA [Arabidopsis thaliana]	Oil content	Ningyou7-Ningyou1	Bn-scaff_28382_1-p94229	C04	2057506		0.32	0.2688	0.32	0.2688	Bn-scaff_28382_1-p130888	C04
607																													GSBRNA2T00087923001	BnaC04g03780D	C04	2779236	2781568	AT2G44490.1	PENETRATION 2 (PEN2)	gi|312283139|dbj|BAJ34435.1|	unnamed protein product [Thellungiella halophila]	Oil content	Ningyou7-Ningyou1	Bn-scaff_16214_1-p477058	C04	2602119		0.18	0.1638	0	0	Bn-scaff_16534_1-p399693	C04
608	IBD12	C04	28471461	34568204	Bn-scaff_15712_8-p241714	Bn-scaff_16876_1-p315583	3.13e-18	Ningyou1-Ningyou7		-																			-
609	IBD12	C04	34971472	38813834	Bn-scaff_25870_1-p80252	Bn-A04-p11203305	6.22e-31	Ningyou1-Ningyou7		-																			-
610	IBD12	C04	46321688	48892705	Bn-scaff_20270_1-p165323	Bn-scaff_27676_1-p142772	1.12e-15	Ningyou1-Ningyou7		QTL266	C04	106.9	112	2.98375	0.03633	107.51	Winter	0.3799	Oil content	C04	s_26787_1-p45349	47133382	A04-p18129552	47312206	0.03633	minor QTL	1		-
611	IBD12	C05	7973	8678214	Bn-scaff_23107_1-p7608	Bn-scaff_22183_1-p708952	1.12e-15	Ningyou1-Ningyou7		QTL77	C05	8.9	17.8	4.22716	0.044624	14.91	SemiWinter	0.5563	Flowering time	C05	s_16414_1-p932352	1032255	s_20901_1-p2028283	1387068	0.044624	minor QTL	1		-
612										QTL186	C05	33.5	30.61	3.91522	0.067338	40.31			primary root length_LP	C05	s_20901_1-p950607	3077282		6482282		major QTL			GSBRNA2T00100408001	BnaC05g07430D	C05	3707458	3708274	AT1G09950.1	RESPONSE TO ABA AND SALT 1 (RAS1)	gi|18406255|ref|NP_564730.1|	protein ZW2 [Arabidopsis thaliana] &gt;gi|8979941|gb|AAF82255.1|AC008051_6 Identical to gene ZW2 from Arabidopsis thaliana gb|AB028196 [Arabidopsis thaliana] &gt;gi|6520154|dbj|BAA87938.1| ZW2 [Arabidopsis thaliana] &gt;gi|94442517|gb|ABF19046.1| At1g58330 [Arabidopsis thaliana] &gt;gi|332195415|gb|AEE33536.1| transcription factor-like protein [Arabidopsis thaliana]	Root morphology traits and phosphorus	Ningyou7-Ningyou1	Bn-scaff_20901_1-p335873	C05	3698230		0.32	0.2688	0.56	0.4992	Bn-scaff_26391_1-p101864	C05
613																													GSBRNA2T00100400001	BnaC05g07470D	C05	3778319	3786172	AT1G10130.1	endoplasmic reticulum-type calcium-transporting ATPase 3 (ECA3)	gi|297843820|ref|XP_002889791.1|	Ca2+-ATPase [Arabidopsis lyrata subsp. lyrata] &gt;gi|297335633|gb|EFH66050.1| Ca2+-ATPase [Arabidopsis lyrata subsp. lyrata]	Root morphology traits and phosphorus	Ningyou7-Ningyou1	Bn-scaff_20901_1-p335873	C05	3698230		0.32	0.2688	0.56	0.4992	Bn-scaff_26391_1-p101864	C05
614																													GSBRNA2T00065023001	BnaC05g07950D	C05	4047865	4049720	AT1G59640.1	BIG PETAL UB (BPEub)	gi|21592490|gb|AAM64440.1|	unknown [Arabidopsis thaliana]	Root morphology traits and phosphorus	Ningyou7-Ningyou1	Bn-scaff_20901_1-p249688	C05	3950198		0.32	0.2688	0	0	Bn-scaff_15838_2-p101605	C05
615																													GSBRNA2T00008920001	BnaC05g08910D	C05	4757959	4759618	AT1G13300.1	HYPERSENSITIVITY TO LOW PI-ELICITED PRIMARY ROOT SHORTENING 1 (HRS1)	gi|297844236|ref|XP_002889999.1|	myb family transcription factor [Arabidopsis lyrata subsp. lyrata] &gt;gi|297335841|gb|EFH66258.1| myb family transcription factor [Arabidopsis lyrata subsp. lyrata]	Root morphology traits and phosphorus	Ningyou7-Ningyou1	Bn-scaff_21496_1-p304113	C05	4756092		0.32	0.2688	0.46	0.4102	Bn-scaff_21496_1-p323840	C05
616																													GSBRNA2T00044617001	BnaC05g09540D	C05	5162476	5165157	AT1G12290.1	Disease resistance protein (CC-NBS-LRR class) family	gi|15221280|ref|NP_172693.1|	CC-NBS-LRR class disease resistance protein [Arabidopsis thaliana] &gt;gi|46395648|sp|P60839.1|DRL2_ARATH RecName: Full=Probable disease resistance protein At1g12290 &gt;gi|332190741|gb|AEE28862.1| CC-NBS-LRR class disease resistance protein [Arabidopsis thaliana]	Root morphology traits and phosphorus	Ningyou7-Ningyou1	Bn-scaff_15712_10-p173981	C05	5151739		0.48	0.3648	0.48	0.3648	Bn-scaff_15712_10-p199582	C05
617										QTL187	C05	46.8	48.81	3.56087	0.060808	48.81			primary root length_LP	C05	s_21496_1-p433586	4854452		5859452		major QTL			GSBRNA2T00044616001	BnaC05g09550D	C05	5170495	5173305	AT1G12290.1	Disease resistance protein (CC-NBS-LRR class) family	gi|6633843|gb|AAF19702.1|AC008047_9	F2K11.27 [Arabidopsis thaliana]	Root morphology traits and phosphorus	Ningyou7-Ningyou1	Bn-scaff_15712_10-p199582	C05	5172470		0.32	0.2688	0.46	0.4102	Bn-scaff_15712_10-p380937	C05
618																													GSBRNA2T00044578001	BnaC05g09790D	C05	5479395	5481256	AT1G11920.1	Pectin lyase-like superfamily protein	gi|15221143|ref|NP_172656.1|	putative pectate lyase [Arabidopsis thaliana] &gt;gi|363548457|sp|O65388.2|PLY2_ARATH RecName: Full=Putative pectate lyase 2; Flags: Precursor &gt;gi|332190694|gb|AEE28815.1| putative pectate lyase [Arabidopsis thaliana]	Root morphology traits and phosphorus	Ningyou7-Ningyou1	Bn-scaff_15712_10-p443730	C05	5242774		0.48	0.3648	0	0	Bn-scaff_15712_10-p505326	C05
619																													GSBRNA2T00062008001	BnaC05g09980D	C05	5540803	5541421	AT2G04032.1	zinc transporter 7 precursor (ZIP7)	gi|15228062|ref|NP_178488.1|	zinc transporter 7 [Arabidopsis thaliana] &gt;gi|37090227|sp|Q8W246.1|ZIP7_ARATH RecName: Full=Zinc transporter 7; AltName: Full=ZRT/IRT-like protein 7; Flags: Precursor &gt;gi|17385788|gb|AAL38434.1|AF369911_1 putative metal transporter ZIP7 [Arabidopsis thaliana] &gt;gi|20198145|gb|AAM15429.1| putative root iron transporter protein [Arabidopsis thaliana] &gt;gi|20198168|gb|AAM15439.1| putative …	Root morphology traits and phosphorus	Ningyou7-Ningyou1	Bn-scaff_15712_10-p505326	C05	5491963		0.42	0.3318	0.32	0.2688	Bn-scaff_15712_10-p505603	C05
620																													GSBRNA2T00062022001	BnaC05g10100D	C05	5675437	5678404	AT1G13770.1	ROOT UV-B SENSITIVE 3 (RUS3)	gi|42562046|ref|NP_172832.3|	uncharacterized protein [Arabidopsis thaliana] &gt;gi|28393739|gb|AAO42280.1| unknown protein [Arabidopsis thaliana] &gt;gi|28973405|gb|AAO64027.1| unknown protein [Arabidopsis thaliana] &gt;gi|332190945|gb|AEE29066.1| uncharacterized protein AT1G13770 [Arabidopsis thaliana]	Root morphology traits and phosphorus	Ningyou7-Ningyou1	Bn-scaff_15712_10-p505603	C05	5676497		0.32	0.2688	0.32	0.2688	Bn-scaff_15712_10-p520866	C05
621										QTL267	C05	25.8	44.8	2.54758	0.034036	37.51	SemiWinter	0.3311	Oil content	C05	s_20901_1-p1542791	2481531	s_20901_1-p950607	2678452	0.034036	minor QTL	1		GSBRNA2T00100685001	BnaC05g05320D	C05	2588273	2589614	AT1G07640.3	OBP2	gi|79317183|ref|NP_001030988.1|	DOF transcription factor OBP2 [Arabidopsis thaliana] &gt;gi|8439908|gb|AAF75094.1|AC007583_30 Strong similarity to zinc finger protein OBP2 from Arabidopsis thaliana gb|AF155816. EST gb|N65215 comes from this gene [Arabidopsis thaliana] &gt;gi|332190033|gb|AEE28154.1| Dof zinc finger protein DOF1.1 [Arabidopsis thaliana]	Oil content	Ningyou7-Ningyou1	Bn-scaff_20901_1-p1488118	C05	2530837		0.32	0.2688	0.32	0.2688	Bn-scaff_20901_1-p1311264	C05
622	IBD12	C05	16388896	39484007	Bn-scaff_23195_1-p70804	Bn-scaff_17441_1-p349187	1.87e-17	Ningyou1-Ningyou7		QTL80	C05	68	76.3	2.55409	0.028701	73.31	Winter	0.4639	Flowering time	C05	s_15695_1-p281125	29913919	A05-p16909956	29927748	0.028701	major QTL			-
623	IBD12	C05	39800819	42909669	Bn-scaff_17441_1-p693042	Bn-scaff_15856_1-p129193	3.02e-15	Ningyou1-Ningyou7		-																			-
624	IBD12	C06	39101	5961566	Bn-scaff_18140_1-p771443	Bn-scaff_16647_1-p164391	3.02e-15	Ningyou1-Ningyou7		QTL93	C06	36	40.8	11.8265	0.165586	39.81	SemiWinter	-2.5191	Flowering time	C06	s_16116_1-p110872	1883548	s_16397_1-p567383	3234526	0.165586	major QTL			-
625	IBD12	C06	10359045	20423433	Bn-scaff_16314_1-p42138	Bn-scaff_15763_1-p1459784	5.83e-09	Ningyou1-Ningyou7		-																			-
626	IBD12	C06	24587542	37194893	Bn-scaff_16064_1-p1076060	Bn-scaff_21018_1-p83035	4.16e-40	Ningyou1-Ningyou7		QTL18	C06	9.3	23.7	3.09225	0.010854	17.21	Winter	-1.8108	Erucic acid content of seed	C06	s_17799_1-p2125517	34605199	s_17799_1-p945289	35651317	0.010854	minor QTL	1		-
627										QTL19	C06	21.6	23.7	4.35953	0.016474	22.01	SemiWinter	-2.2984	Erucic acid content of seed	C06	s_17799_1-p2125517	34401849	s_17799_1-p1960995	34605199	0.016474	major QTL			-
628										QTL20	C06	30.6	35.3	6.30168	0.028615	32.31	SemiWinter	-2.5899	Erucic acid content of seed	C06	s_16397_1-p32614	32884124	s_25466_1-p15589	33220806	0.028615	major QTL			-
629										QTL83	C06	12.4	20.2	7.71652	0.100428	16.21	SemiWinter	-0.9327	Flowering time	C06	s_17799_1-p1629892	35066908	s_17799_1-p1165291	35444784	0.100428	major QTL			-
630										QTL87	C06	27.4	34.6	7.61887	0.11329	32.11	SemiWinter	-0.6054	Flowering time	C06	s_16397_1-p22776	33045043	s_25466_1-p15589	33220806	0.11329	major QTL			-
631										QTL150	C06	9.3	20.2	3.18556	0.039364	13.91	SemiWinter	-3.3915	Glucosinolate content						0.039364	major QTL			-
632										QTL179	C06	12.7	17.01	5.50217	0.105277	17.01			primary root length_HP	C06	s_17799_1-p1491856	35159222	s_17799_1-p1165291	35444784		major QTL			GSBRNA2T00147769001	BnaC06g37180D	C06	35348218	35351786	AT1G76430.1	phosphate transporter 1;9 (PHT1;9)	gi|15223045|ref|NP_177769.1|	putative inorganic phosphate transporter 1-9 [Arabidopsis thaliana] &gt;gi|75313014|sp|Q9S735.1|PHT19_ARATH RecName: Full=Probable inorganic phosphate transporter 1-9; Short=AtPht1;9; AltName: Full=H(+)/Pi cotransporter &gt;gi|6554476|gb|AAF16658.1|AC012394_7 putative phosphate transporter; 23587-26346 [Arabidopsis thaliana] &gt;gi|12323970|gb|AAG51941.1|AC015450_2 putative phosphate transporter;…	Root morphology traits and phosphorus	Ningyou7-Ningyou1	Bn-scaff_17799_1-p1293186	C06	35308946		0.42	0.3318	0.48	0.3648	Bn-scaff_17799_1-p1214222	C06
633	IBD12	C07	615961	5734492	Bn-scaff_15627_1-p482235	Bn-scaff_15766_1-p52017	4.16e-40	Ningyou1-Ningyou7		QTL21	C07	70	73.1	2.80364	0.011084	70.71	SemiWinter	1.5053	Erucic acid content of seed	C07	A03-p26004171	2436801	s_16069_1-p4479706	4082952	0.011084	minor QTL	1		-
634	IBD12	C07	19590440	26704612	Bn-scaff_23400_1-p110664	Bn-scaff_15754_1-p242111	4.23e-10	Ningyou1-Ningyou7		-																			-
635	IBD12	C07	32309304	36653392	Bn-scaff_18520_1-p476735	Bn-scaff_16069_1-p299459	1.01e-13	Ningyou1-Ningyou7		QTL318	C07	50.4	56.8	3.9711	0.082721	53.11	SemiWinter	-103.665	Seed yield per plantS	C07	s_15705_1-p1709973	34982217	s_15705_3-p82150	35083350	0.082721	minor QTL	1		-
636	IBD12	C07	39642567	44707545	Bn-scaff_16069_1-p3217193	Bn-scaff_16110_1-p135610	1.8e-19	Ningyou1-Ningyou7		QTL22	C07	71.4	78.4	3.87345	0.012906	74.81	Winter	1.7071	Erucic acid content of seed	C07	s_16110_1-p3504222	40811416	s_16069_1-p4461819	40829524	0.012906	minor QTL	1		-
637										QTL154	C07	68.8	72.9	5.26008	0.07819	70.01	SemiWinter	-6.8585	Glucosinolate content						0.07819	minor QTL	1		-
638										QTL338	C07	68.3	74.1	2.821	0.051431	69.41	SemiWinter	-43.8377	Seed yield per plantS-LP	C07	s_16069_1-p4039727	40445768	s_16069_1-p4479706	40829524	0.051431	minor QTL	1		-
639	IBD12	C08	312256	6665453	Bn-scaff_18412_1-p283656	Bn-scaff_18310_1-p517249	1.8e-19	Ningyou1-Ningyou7		QTL103	C08	0.41	5.6	3.65645-5.9892	0.041138-0.070472	3.01	Both	+	Flowering time	C08	s_26293_1-p135449	1351690	s_27765_1-p53066	1693003	0.041138-0.070472	minor QTL	2		-
640										QTL269	C08	0	7.3	2.57145	0.061918	3.01	Winter	-0.8318	Oil content	C08	s_26293_1-p135449	1351690	s_17807_1-p364572	3024577	0.061918	minor QTL	1		GSBRNA2T00127984001	BnaC08g03140D	C08	2826378	2826801	AT1G48990.1	Oleosin family protein	gi|15222021|ref|NP_175329.1|	Oleosin-like protein [Arabidopsis thaliana] &gt;gi|7770342|gb|AAF69712.1|AC016041_17 F27J15.22 [Arabidopsis thaliana] &gt;gi|26451480|dbj|BAC42839.1| putative oleosin protein [Arabidopsis thaliana] &gt;gi|28973329|gb|AAO63989.1| putative oleosin [Arabidopsis thaliana] &gt;gi|332194257|gb|AEE32378.1| Oleosin-like protein [Arabidopsis thaliana]	Oil content	Ningyou7-Ningyou1	Bn-scaff_27765_1-p268116	C08	2824057		0.48	0.3648	0.32	0.2688	Bn-scaff_27765_1-p209432	C08
641										QTL289	C08	1.3	7.8	3.55012	0.05799	7.31	Winter	0.2477	Protein content	C08	s_16273_1-p403881	335765	s_17367_1-p687815	3331377	0.05799	minor QTL	1		GSBRNA2T00127984001	BnaC08g03140D	C08	2826378	2826801	AT1G48990.1	Oleosin family protein	gi|15222021|ref|NP_175329.1|	Oleosin-like protein [Arabidopsis thaliana] &gt;gi|7770342|gb|AAF69712.1|AC016041_17 F27J15.22 [Arabidopsis thaliana] &gt;gi|26451480|dbj|BAC42839.1| putative oleosin protein [Arabidopsis thaliana] &gt;gi|28973329|gb|AAO63989.1| putative oleosin [Arabidopsis thaliana] &gt;gi|332194257|gb|AEE32378.1| Oleosin-like protein [Arabidopsis thaliana]	Protein content	Ningyou7-Ningyou1	Bn-scaff_27765_1-p268116	C08	2824057		0.48	0.3648	0.32	0.2688	Bn-scaff_27765_1-p209432	C08
642	IBD12	C08	13082061	16165386	Bn-scaff_16468_1-p217996	Bn-scaff_18275_1-p1210524	1.96e-11	Ningyou1-Ningyou7		QTL111	C08	9.3	12.4	4.17074	0.052746	9.81	Winter	0.6387	Flowering time	C08	s_16287_1-p367970	13637824	s_18275_1-p1364261	15857024	0.052746	major QTL			-
643	IBD12	C08	29920386	31685298	Bn-scaff_16361_1-p2402567	Bn-scaff_16197_1-p2522210	4.06e-09	Ningyou1-Ningyou7		-																			-
644	IBD12	C08	32055884	35717945	Bn-scaff_16197_1-p2124224	Bn-scaff_16445_1-p1062261	2.36e-11	Ningyou1-Ningyou7		QTL24	C08	68.7	71	2.80147	0.00955	70.01	SemiWinter	1.7822	Erucic acid content of seed	C08	s_16197_1-p453838	33565932	s_16445_1-p1394712	35378796	0.00955	minor QTL	1		GSBRNA2T00136892001	BnaC08g36720D	C08	33833535	33835618	AT1G19440.1	3-ketoacyl-CoA synthase 4 (KCS4)	gi|15223556|ref|NP_173376.1|	3-ketoacyl-CoA synthase 4 [Arabidopsis thaliana] &gt;gi|75311386|sp|Q9LN49.1|KCS4_ARATH RecName: Full=3-ketoacyl-CoA synthase 4; Short=KCS-4; AltName: Full=Very long-chain fatty acid condensing enzyme 4; Short=VLCFA condensing enzyme 4 &gt;gi|8778420|gb|AAF79428.1|AC025808_10 F18O14.21 [Arabidopsis thaliana] &gt;gi|190610070|gb|ACE79746.1| At1g19440 [Arabidopsis thaliana] &gt;gi|332191731|gb|AEE2…	Erucic acid content of seed	Ningyou7-Ningyou1	Bn-scaff_16197_1-p177403	C08	33833258		0	0	0	0	Bn-scaff_16197_1-p74067	C08
645										QTL168	C08	68.9	71	4.47454	0.032897	70.01	Winter	3.4904	Glucosinolate content	C08	s_16197_1-p453838	33565932	s_16445_1-p2132184	34731399	0.032897	minor QTL	1		GSBRNA2T00136837001	BnaC08g37160D	C08	34118186	34119439	AT1G18570.1	myb domain protein 51 (MYB51)	gi|171921099|gb|ACB59198.1|	R2R3-MYB transcription family protein [Brassica oleracea]	Glucosinolate content	Ningyou7-Ningyou1	Bn-scaff_16445_1-p2808557	C08	34077545		0	0	0.32	0.2688	Bn-scaff_16445_1-p2635783	C08
646	IBD12	C08	35852117	38386402	Bn-A09-p34437367	Bn-scaff_16021_1-p492357	1.41e-10	Ningyou1-Ningyou7		-																			-
647	IBD12	C09	68607	871934	Bn-scaff_15783_1-p262930	Bn-scaff_17526_1-p1773864	1.41e-10	Ningyou1-Ningyou7		-																			-
648	IBD12	C09	1554180	23126798	Bn-scaff_17526_1-p1014747	Bn-scaff_19661_1-p165828	1.02e-18	Ningyou1-Ningyou7		QTL159	C09	38.9	45.26	2.80798-3.91034	0.024888-0.04293	42.08	Both	-	Glucosinolate content						0.024888-0.04293	minor QTL	3		-
649										QTL160	C09	58.4	64.9	2.85355	0.027576	60.61	SemiWinter	-2.918	Glucosinolate content						0.027576	minor QTL	1		-
650										QTL172	C09	35.9	42.81	2.68696	0.050364	42.81			lateral root length_HP	C09	s_17190_1-p1116406	4479109	s_17297_1-p214513	4700518		major QTL			GSBRNA2T00134850001	BnaC09g07300D	C09	4519252	4520919	AT5G67400.1	root hair specific 19 (RHS19)	gi|297797639|ref|XP_002866704.1|	peroxidase 73 [Arabidopsis lyrata subsp. lyrata] &gt;gi|297312539|gb|EFH42963.1| peroxidase 73 [Arabidopsis lyrata subsp. lyrata]	Root morphology traits and phosphorus	Ningyou7-Ningyou1	Bn-scaff_17190_1-p1134270	C09	4485011		0.32	0.2688	0.48	0.3648	Bn-scaff_17297_1-p143112	C09
651																													GSBRNA2T00062008001	BnaC05g09980D	C05	5540803	5541421	AT2G04032.1	zinc transporter 7 precursor (ZIP7)	gi|15228062|ref|NP_178488.1|	zinc transporter 7 [Arabidopsis thaliana] &gt;gi|37090227|sp|Q8W246.1|ZIP7_ARATH RecName: Full=Zinc transporter 7; AltName: Full=ZRT/IRT-like protein 7; Flags: Precursor &gt;gi|17385788|gb|AAL38434.1|AF369911_1 putative metal transporter ZIP7 [Arabidopsis thaliana] &gt;gi|20198145|gb|AAM15429.1| putative root iron transporter protein [Arabidopsis thaliana] &gt;gi|20198168|gb|AAM15439.1| putative …	Root morphology traits and phosphorus	Ningyou7-Ningyou1	Bn-scaff_15712_10-p505326	C05	5491963		0.42	0.3318	0.32	0.2688	Bn-scaff_15712_10-p505603	C05
652																													GSBRNA2T00062022001	BnaC05g10100D	C05	5675437	5678404	AT1G13770.1	ROOT UV-B SENSITIVE 3 (RUS3)	gi|42562046|ref|NP_172832.3|	uncharacterized protein [Arabidopsis thaliana] &gt;gi|28393739|gb|AAO42280.1| unknown protein [Arabidopsis thaliana] &gt;gi|28973405|gb|AAO64027.1| unknown protein [Arabidopsis thaliana] &gt;gi|332190945|gb|AEE29066.1| uncharacterized protein AT1G13770 [Arabidopsis thaliana]	Root morphology traits and phosphorus	Ningyou7-Ningyou1	Bn-scaff_15712_10-p505603	C05	5676497		0.32	0.2688	0.32	0.2688	Bn-scaff_15712_10-p520866	C05
653																													GSBRNA2T00067774001	BnaC05g10350D	C05	5923990	5925699	AT1G14080.1	fucosyltransferase 6 (FUT6)	gi|8778400|gb|AAF79408.1|AC068197_18	F16A14.28 [Arabidopsis thaliana]	Root morphology traits and phosphorus	Ningyou7-Ningyou1	Bn-scaff_15712_10-p520866	C05	5755234		0.42	0.3318	0.56	0.4992	Bn-scaff_15712_1-p204886	C05
654	IBD12	C09	23586225	32293320	Bn-scaff_16297_1-p308218	Bn-scaff_17367_1-p352549	9.2e-10	Ningyou1-Ningyou7		-																			-
Note: a,IBD, genes, QTLs in Tapidor pedigree in earlier positive selection progress; b, IBD, genes, QTLs in Tapidor pedigree in later positive selection progress; c, IBD, genes, QTLs in Ningyou7 pedigree in earlier positive selection progress; d, IBD, genes, QTLs in Ningyou7 pedigree in later positive selection progress. Genetic transfer detected only in IBD: genes were not detected in QTLs regio…
[truncated: 24 more columns]
