# Supplementary material for: Breeding histories and selection criteria for oilseed rape in Europe and China identified by genome wide pedigree dissection
Source: Sci Rep. 2017 May 15;7:1916. doi: 10.1038/s41598-017-02188-z (PMC5432491; doi:10.1038/s41598-017-02188-z)
Supplement: Supplementary file 3 — Supplementary Dataset 3 [file 41598_2017_2188_MOESM3_ESM.xls]

## Sheet: Supplementary Table 5
Title: Breeding histories and selection criteria for oilseed rape in Europe and China identified by genome wide pedigree dissection
Authors: Xiaohua Wang1,2, Yan Long1,3, Nian Wang4, Jun Zou1, Guangda Ding1,2, Martin R. Broadley5, Philip J. White6,7, Pan Yuan1,2, Qianwen Zhang1,2, Ziliang Luo1, Peifa Liu1, Hua Zhao4, Ying Zhang1,2, Hongmei Cai2, Graham J. King1,8, Fangsen Xu1,2, Jinling Meng1, Lei Shi1,2 ⃰
Supplementary Table 5. Alleles of candidate genes underlying IBD and QTL and gene expression in leaves of Tapidor and Ningyou7 21d after sowing
Gene_id	Gene alias	Chromosome	Start	End	A.thaliana Locus	description	Blast nr	B. napus description	Genes related traits	A.thaliana Locus	Tapidor/Ningyou7 alleles	Unigene 1	AGI	Tapidor	Ningyou7	Unigene 2	AGI	Tapidor	Ningyou7	Unigene 3	AGI	Tapidor	Ningyou7	Unigene 4	AGI	Tapidor	Ningyou7	Unigene 5	AGI	Tapidor	Ningyou7	Unigene 6	AGI	Tapidor	Ningyou7	Unigene 7	AGI	Tapidor	Ningyou7	Unigene 8	AGI	Tapidor	Ningyou7
GSBRNA2T00121574001	BnaA01g00510D	A01	278803	280759	AT4G37430.1	cytochrome P450, family 91, subfamily A, polypeptide 2 (CYP91A2)	gi|15235559|ref|NP_195459.1|	cytochrome P450 81F1 [Arabidopsis thaliana] &gt;gi|12643629|sp|O65790.2|C81F1_ARATH RecName: Full=Cytochrome P450 81F1 &gt;gi|4468809|emb|CAB38210.1| cytochrome P450 monooxygenase (CYP91A2) [Arabidopsis thaliana] &gt;gi|7270725|emb|CAB80408.1| cytochrome P450 monooxygenase (CYP91A2) [Arabidopsis thaliana] &gt;gi|14532440|gb|AAK63948.1| AT4g37430/F6G17_80 [Arabidopsis thaliana] &gt;gi|332661392|gb…	Glucosinolate content	AT4G37430.1	-	A_JCVI_12930	AT4G37430.1	0	0.0554533	A_JCVI_41808	AT4G37430.1	0	0.114637
GSBRNA2T00121572001	BnaA01g00520D	A01	282886	284561	AT4G37430.1	cytochrome P450, family 91, subfamily A, polypeptide 2 (CYP91A2)	gi|15235559|ref|NP_195459.1|	cytochrome P450 81F1 [Arabidopsis thaliana] &gt;gi|12643629|sp|O65790.2|C81F1_ARATH RecName: Full=Cytochrome P450 81F1 &gt;gi|4468809|emb|CAB38210.1| cytochrome P450 monooxygenase (CYP91A2) [Arabidopsis thaliana] &gt;gi|7270725|emb|CAB80408.1| cytochrome P450 monooxygenase (CYP91A2) [Arabidopsis thaliana] &gt;gi|14532440|gb|AAK63948.1| AT4g37430/F6G17_80 [Arabidopsis thaliana] &gt;gi|332661392|gb…	Glucosinolate content	AT4G37430.1	-	A_JCVI_12930	AT4G37430.1	0	0.0554533	A_JCVI_41808	AT4G37430.1	0	0.114637
GSBRNA2T00121569001	BnaA01g00540D	A01	292029	292236	AT4G37410.1	cytochrome P450, family 81, subfamily F, polypeptide 4 (CYP81F4)	gi|297802212|ref|XP_002868990.1|	CYP81F4 [Arabidopsis lyrata subsp. lyrata] &gt;gi|297314826|gb|EFH45249.1| CYP81F4 [Arabidopsis lyrata subsp. lyrata]	Glucosinolate content	AT4G37410.1	-	A_EV121242	AT4G37410.1	0	0	A_EV125432	AT4G37410.1	0.656165	0.682458	A_EV175932	AT4G37410.1	0	0	A_JCVI_14975	AT4G37410.1	0	0	A_JCVI_31546	AT4G37410.1	0	0	A_JCVI_7218	AT4G37410.1	0	0
GSBRNA2T00121566001	BnaA01g00570D	A01	305686	307778	AT4G37400.1	cytochrome P450, family 81, subfamily F, polypeptide 3 (CYP81F3)	gi|297802214|ref|XP_002868991.1|	CYP81F3 [Arabidopsis lyrata subsp. lyrata] &gt;gi|297314827|gb|EFH45250.1| CYP81F3 [Arabidopsis lyrata subsp. lyrata]	Glucosinolate content	AT4G37400.1	-	A_JCVI_40877	AT4G37400.1	0.431127	0.717444	A_JCVI_41257	AT4G37400.1	0.327657	1.53354
GSBRNA2T00068030001	BnaA01g24750D	A01	17131512	17134314	AT5G26000.1	thioglucoside glucohydrolase 1 (TGG1)	gi|5459292|emb|CAA79989.2|	myrosinase, thioglucoside glucohydrolase [Brassica napus]	Oil content	AT5G26000.1	-	A_JCVI_14283	AT5G26000.1	1.24284	2.21595	A_JCVI_1629	AT5G26000.1	78.8866	81.1633	A_JCVI_18277	AT5G26000.1	57.4198	34.2864	A_JCVI_20363	AT5G26000.1	215.48	149.099	A_JCVI_29722	AT5G26000.1	0	0.225822	A_JCVI_3199	AT5G26000.1	155.85	182.566
GSBRNA2T00001475001	BnaA02g06490D	A02	3106311	3108592	AT5G60120.1	target of early activation tagged (EAT) 2 (TOE2)	gi|30697332|ref|NP_200820.3|	AP2-like ethylene-responsive transcription factor TOE2 [Arabidopsis thaliana] &gt;gi|75264273|sp|Q9LVG2.1|TOE2_ARATH RecName: Full=AP2-like ethylene-responsive transcription factor TOE2; AltName: Full=Protein TARGET OF EAT 2 &gt;gi|8777351|dbj|BAA96941.1| AP2 domain transcription factor-like [Arabidopsis thaliana] &gt;gi|25054850|gb|AAN71915.1| putative APETALA2 protein [Arabidopsis thaliana] &gt…	Flowering time	AT5G60120.1	-	A_CD825546	AT5G60120.1	0.384109	0.799	A_DY020927	AT5G60120.1	0.0959846	0.698815	A_JCVI_32476	AT5G60120.1	2.12941	1.8046	A_JCVI_33305	AT5G60120.1	0.786733	1.48309	A_JCVI_40101	AT5G60120.1	0	0.529844
GSBRNA2T00116478001	BnaA02g15530D	A02	8998992	9001783	AT1G71800.1	cleavage stimulating factor 64 (CSTF64)	gi|297839015|ref|XP_002887389.1|	predicted protein [Arabidopsis lyrata subsp. lyrata] &gt;gi|297333230|gb|EFH63648.1| predicted protein [Arabidopsis lyrata subsp. lyrata]	Flowering time	AT1G71800.1	-	A_EE464960	AT1G71800.1	0.504087	1.99229	A_EV070221	AT1G71800.1	0.226681	0.117882	A_EV167328	AT1G71800.1	2.03464	1.20924	A_EV167409	AT1G71800.1	1.46216	0.456224	A_JCVI_16067	AT1G71800.1	1.25416	1.30442	A_JCVI_16985	AT1G71800.1	0.29787	0	A_JCVI_18995	AT1G71800.1	1.38624	1.02985
GSBRNA2T00049400001	BnaA03g01880D	A03	867133	868135	AT5G43690.1	P-loop containing nucleoside triphosphate hydrolases superfamily protein	gi|15239947|ref|NP_199182.1|	sulfotransferase 1 [Arabidopsis thaliana] &gt;gi|75262427|sp|Q9FG94.1|SOT1_ARATH RecName: Full=Cytosolic sulfotransferase 1; Short=AtSOT1 &gt;gi|10177937|dbj|BAB11296.1| steroid sulfotransferase-like [Arabidopsis thaliana] &gt;gi|38566684|gb|AAR24232.1| At5g43690 [Arabidopsis thaliana] &gt;gi|51536530|gb|AAU05503.1| At5g43690 [Arabidopsis thaliana] &gt;gi|332007613|gb|AED94996.1| sulfotransferase…	Oil content	AT5G43690.1	-	A_CN727443	AT5G43690.1	0	0	A_EE463102	AT5G43690.1	0	0	A_JCVI_10536	AT5G43690.1	0	0	A_JCVI_6008	AT5G43690.1	0	0.0829346
GSBRNA2T00129978001	BnaA03g04800D	A03	2231347	2233934	AT5G14250.1	CONSTITUTIVE PHOTOMORPHOGENIC 13 (COP13)	gi|18417330|ref|NP_568296.1|	COP9 signalosome complex subunit 3 [Arabidopsis thaliana] &gt;gi|55976552|sp|Q8W575.2|CSN3_ARATH RecName: Full=COP9 signalosome complex subunit 3; Short=Signalosome subunit 3; AltName: Full=Protein FUSCA 11 &gt;gi|18056657|gb|AAL58102.1|AF395059_1 CSN complex subunit 3 [Arabidopsis thaliana] &gt;gi|14388969|gb|AAK61872.1| COP9 signalosome subunit 3 [Arabidopsis thaliana] &gt;gi|14388971|gb|AAK618…	Flowering time	AT5G14250.1	-	A_CV432485	AT5G14250.1	0	0	A_EX111945	AT5G14250.1	1.08769	1.54265	A_JCVI_12684	AT5G14250.1	4.49976	3.02828	A_JCVI_4599	AT5G14250.1	1.48386	1.05596	A_JCVI_9621	AT5G14250.1	1.79242	0.856545
GSBRNA2T00148653001	BnaA03g10310D	A03	4638581	4640975	AT5G57380.1	VERNALIZATION INSENSITIVE 3 (VIN3)	gi|400202245|gb|AFP73628.1|	vin3 protein [Brassica oleracea var. capitata]	Flowering time	AT5G57380.1	-	A_ES935031	AT5G57380.1	0	0
GSBRNA2T00148647001	BnaA03g10370D	A03	4660657	4662668	AT5G57260.1	cytochrome P450, family 71, subfamily B, polypeptide 10 (CYP71B10)	gi|297796625|ref|XP_002866197.1|	CYP71B10 [Arabidopsis lyrata subsp. lyrata] &gt;gi|297312032|gb|EFH42456.1| CYP71B10 [Arabidopsis lyrata subsp. lyrata]	Glucosinolate content	AT5G57260.1	R/G	A_CD836257	AT5G57260.1	0	0	A_JCVI_34819	AT5G57260.1	1.67017	3.05728
GSBRNA2T00148627001	BnaA03g10560D	A03	4766358	4768451	AT5G56860.1	GATA, nitrate-inducible, carbon metabolism-involved (GNC)	gi|17473547|gb|AAL38250.1|	unknown protein [Arabidopsis thaliana]	Flowering time	AT5G56860.1	-	A_CB686317	AT5G56860.1	2.41832	0.483696	A_EV209077	AT5G56860.1	3.61207	5.06353	A_JCVI_27695	AT5G56860.1	12.8986	6.84748	A_JCVI_35227	AT5G56860.1	7.46406	3.72206
GSBRNA2T00075894001	BnaA03g12080D	A03	5462444	5465019	AT1G79370.1	cytochrome P450, family 79, subfamily C, polypeptide 1 (CYP79C1)	gi|297839801|ref|XP_002887782.1|	CYP79C1 [Arabidopsis lyrata subsp. lyrata] &gt;gi|297333623|gb|EFH64041.1| CYP79C1 [Arabidopsis lyrata subsp. lyrata]	Glucosinolate content	AT1G79370.1	-	A_EV063264	AT1G79370.1	0	0
GSBRNA2T00066768001	BnaA03g12610D	A03	5752470	5755051	AT5G52400.1	cytochrome P450, family 715, subfamily A, polypeptide 1 (CYP715A1)	gi|22327780|ref|NP_200053.2|	cytochrome P450, family 715, subfamily A, polypeptide 1 [Arabidopsis thaliana] &gt;gi|332008826|gb|AED96209.1| cytochrome P450, family 715, subfamily A, polypeptide 1 [Arabidopsis thaliana]	Glucosinolate content	AT5G52400.1	-	-
GSBRNA2T00066698001	BnaA03g13220D	A03	5998750	6007985	AT5G51230.1	EMBRYONIC FLOWER 2 (EMF2)	gi|30696023|ref|NP_851168.1|	polycomb group protein EMBRYONIC FLOWER 2 [Arabidopsis thaliana] &gt;gi|30913088|sp|Q8L6Y4.2|EMF2_ARATH RecName: Full=Polycomb group protein EMBRYONIC FLOWER 2 &gt;gi|14276050|dbj|BAB58956.1| embryonic flower 2 [Arabidopsis thaliana] &gt;gi|14276052|dbj|BAB58957.1| embryonic flower 2 [Arabidopsis thaliana] &gt;gi|332008672|gb|AED96055.1| polycomb group protein EMBRYONIC FLOWER 2 [Arabidopsis thal…	Erucic acid content of seed	AT5G51230.1	A/M	A_EV072180	AT5G51230.1	0.115891	0.120535	A_JCVI_24104	AT5G51230.1	8.63684	5.47037	A_JCVI_41120	AT5G51230.1	3.11968	3.6589	A_JCVI_6306	AT5G51230.1	6.8049	6.2546
GSBRNA2T00142121001	BnaA03g14140D	A03	6495930	6496925	AT2G30860.1	glutathione S-transferase PHI 9 (GSTF9)	gi|2462929|emb|CAA72973.1|	glutathione transferase [Arabidopsis thaliana]	Erucic acid content of seed	AT2G30860.1	T/Y;C/Y	A_JCVI_129	AT2G30860.1	31.0041	15.2364	A_JCVI_610	AT2G30860.1	78.113	39.3227
GSBRNA2T00142119001	BnaA03g14150D	A03	6498325	6499778	AT2G30870.1	glutathione S-transferase PHI 10 (GSTF10)	gi|297822801|ref|XP_002879283.1|	early dehydration-induced 13 [Arabidopsis lyrata subsp. lyrata] &gt;gi|297325122|gb|EFH55542.1| early dehydration-induced 13 [Arabidopsis lyrata subsp. lyrata]	Erucic acid content of seed	AT2G30870.1	-	A_CV432353	AT2G30870.1	0	0	A_JCVI_21679	AT2G30870.1	0.925007	1.30567
GSBRNA2T00111777001	BnaA03g30130D	A03	14627810	14630472	AT3G07650.4	CONSTANS-like 9 (COL9)	gi|15231491|ref|NP_187422.1|	zinc finger protein CONSTANS-LIKE 9 [Arabidopsis thaliana] &gt;gi|42572309|ref|NP_974250.1| zinc finger protein CONSTANS-LIKE 9 [Arabidopsis thaliana] &gt;gi|79313159|ref|NP_001030659.1| zinc finger protein CONSTANS-LIKE 9 [Arabidopsis thaliana] &gt;gi|186509893|ref|NP_001118599.1| zinc finger protein CONSTANS-LIKE 9 [Arabidopsis thaliana] &gt;gi|17433084|sp|Q9SSE5.1|COL9_ARATH RecName: Full=Zinc…	Flowering time	AT3G07650.4	-	-
GSBRNA2T00137456001	BnaA03g34830D	A03	17011077	17011575	AT3G18570.1	Oleosin family protein	gi|15229674|ref|NP_188487.1|	Oleosin family protein [Arabidopsis thaliana] &gt;gi|9294318|dbj|BAB02215.1| unnamed protein product [Arabidopsis thaliana] &gt;gi|28393393|gb|AAO42120.1| putative oleosin [Arabidopsis thaliana] &gt;gi|28827294|gb|AAO50491.1| putative oleosin [Arabidopsis thaliana] &gt;gi|332642597|gb|AEE76118.1| Oleosin family protein [Arabidopsis thaliana]	Oil content	AT3G18570.1	-	A_JCVI_15231	AT3G18570.1	0	0	A_JCVI_4454	AT3G18570.1	0	0
GSBRNA2T00137377001	BnaA03g35470D	A03	17327741	17328090	AT1G76430.1	phosphate transporter 1;9 (PHT1;9)	gi|15223045|ref|NP_177769.1|	putative inorganic phosphate transporter 1-9 [Arabidopsis thaliana] &gt;gi|75313014|sp|Q9S735.1|PHT19_ARATH RecName: Full=Probable inorganic phosphate transporter 1-9; Short=AtPht1;9; AltName: Full=H(+)/Pi cotransporter &gt;gi|6554476|gb|AAF16658.1|AC012394_7 putative phosphate transporter; 23587-26346 [Arabidopsis thaliana] &gt;gi|12323970|gb|AAG51941.1|AC015450_2 putative phosphate transporter;…	Seed yield per plantS-LP	AT1G76430.1	W/A;S/C	A_EE566448	AT1G76430.1	0	0	A_EH415981	AT1G76430.1	1.05147	0.729072	A_EV033230	AT1G76430.1	0.517105	0.322695	A_JCVI_30843	AT1G76430.1	2.49427	3.50219
GSBRNA2T00111231001	BnaA04g06630D	A04	5277892	5279719	AT4G13770.1	cytochrome P450, family 83, subfamily A, polypeptide 1 (CYP83A1)	gi|444289213|gb|AGD95055.1|	cytochrome P450 monooxygenase 83A1-5 [Brassica napus]	Protein content	AT4G13770.1	T/K;T/K	A_JCVI_14950	AT4G13770.1	1.53725	4.6669	A_JCVI_26799	AT4G13770.1	22.8605	40.075	A_JCVI_5112	AT4G13770.1	27.65	35.557
GSBRNA2T00058295001	BnaA04g15210D	A04	12660471	12660912	AT2G25890.1	Oleosin family protein	gi|3643595|gb|AAC42242.1|	oleosin [Arabidopsis thaliana]	Protein content	AT2G25890.1	-	A_JCVI_8255	AT2G25890.1	0	0
GSBRNA2T00132666001	BnaA05g03310D	A05	1848392	1853826	AT2G43410.1	FPA	gi|61661314|gb|AAX51263.1|	FPA [Arabidopsis thaliana]	Flowering time	AT2G43410.1	G/R	A_ES912311	AT2G43410.1	0	0	A_EV141180	AT2G43410.1	0.178206	0.463368	A_EV141560	AT2G43410.1	0.0891031	0.370694	A_EX130651	AT2G43410.1	0.241085	0.125373	A_JCVI_16299	AT2G43410.1	1.3143	1.68242	A_JCVI_26343	AT2G43410.1	0.84534	1.119	A_JCVI_8211	AT2G43410.1	1.12322	1.09951
GSBRNA2T00132619001	BnaA05g03650D	A05	1980521	1983768	AT2G43970.1	RNA-binding protein	gi|18406414|ref|NP_566004.1|	RNA-binding protein [Arabidopsis thaliana] &gt;gi|75318667|sp|O80567.2|LRP6B_ARATH RecName: Full=La-related protein 6B; Short=AtLARP6b; AltName: Full=VirF-interacting protein FIP1 &gt;gi|14030639|gb|AAK52994.1|AF375410_1 At2g43970/F6E13.10 [Arabidopsis thaliana] &gt;gi|14194143|gb|AAK56266.1|AF367277_1 At2g43970/F6E13.10 [Arabidopsis thaliana] &gt;gi|12744919|gb|AAK06847.1| VirF-interacting prote…	Flowering time	AT2G43970.1	-	A_JCVI_33972	AT2G43970.1	15.6792	12.5092
GSBRNA2T00116723001	BnaA05g05010D	A05	2627050	2630394	AT2G45660.1	AGAMOUS-like 20 (AGL20)	gi|433688497|gb|AGB51006.1|	MADS box transcription factor SOC1 variant 6 [Brassica juncea] &gt;gi|433688561|gb|AGB51019.1| MADS box transcription factor SOC1 [Brassica napus] &gt;gi|433688596|gb|AGB51020.1| MADS box transcription factor SOC1 [Brassica rapa]	Flowering time	AT2G45660.1	-	A_EV091356	AT2G45660.1	5.87567	4.32249	A_EV091884	AT2G45660.1	1.54054	3.33806	A_EV098209	AT2G45660.1	0.0683913	0.0711318	A_EV098668	AT2G45660.1	0.140106	0	A_EV103829	AT2G45660.1	0.679127	0.908151	A_JCVI_2518	AT2G45660.1	0.205662	0.37433	A_JCVI_41395	AT2G45660.1	0	0
GSBRNA2T00147590001	BnaA06g27360D	A06	18793915	18795738	AT5G24930.1	CONSTANS-like 4 (COL4)	gi|30689668|ref|NP_197875.2|	zinc finger protein CONSTANS-LIKE 4 [Arabidopsis thaliana] &gt;gi|332005996|gb|AED93379.1| zinc finger protein CONSTANS-LIKE 4 [Arabidopsis thaliana]	Flowering time	AT5G24930.1	R/G;Y/T;S/G;A/W;G/S	A_JCVI_14792	AT5G24930.1	62.2377	157.293	A_JCVI_562	AT5G24930.1	68.2934	28.8006
GSBRNA2T00147663001	BnaA06g27910D	A06	19195951	19198982	AT5G25820.1	Exostosin family protein	gi|470109813|ref|XP_004291184.1|	PREDICTED: probable glycosyltransferase At5g03795-like [Fragaria vesca subsp. vesca]	Root morphology traits and phosphorus	AT5G25820.1	-	A_EE460402	AT5G25820.1	0.593776	0.247028	A_EE540937	AT5G25820.1	0	0	A_ES944148	AT5G25820.1	0	0.344703	A_JCVI_16849	AT5G25820.1	0	0	A_JCVI_35108	AT5G25820.1	0.0880152	0	A_JCVI_36288	AT5G25820.1	0.186747	0.485576	A_JCVI_40454	AT5G25820.1	0.272017	0.565833
GSBRNA2T00147668001	BnaA06g27950D	A06	19219711	19221058	AT5G25890.1	indole-3-acetic acid inducible 28 (IAA28)	gi|18420964|ref|NP_568478.1|	auxin-responsive protein IAA28 [Arabidopsis thaliana] &gt;gi|11131406|sp|Q9XFM0.1|IAA28_ARATH RecName: Full=Auxin-responsive protein IAA28; AltName: Full=Indoleacetic acid-induced protein 28 &gt;gi|4929493|gb|AAD34019.1|AF149816_1 IAA28 [Arabidopsis thaliana] &gt;gi|23306354|gb|AAN17404.1| putative protein [Arabidopsis thaliana] &gt;gi|25084149|gb|AAN72186.1| putative protein [Arabidopsis thalian…	Root morphology traits and phosphorus	AT5G25890.1	-	A_AT000824	AT5G25890.1	0	0	A_EX099226	AT5G25890.1	1.1107	4.85187	A_EX100611	AT5G25890.1	0.196148	0.204008
GSBRNA2T00098691001	BnaA07g15980D	A07	13646319	13649380	AT3G53130.1	LUTEIN DEFICIENT 1 (LUT1)	gi|6630733|emb|CAB64216.1|	Cytochrom P450-like protein [Arabidopsis thaliana]	Glucosinolate content	AT3G53130.1	G/K;S/C;C/Y;C/S;A/R;A/T	A_EV216628	AT3G53130.1	5.25737	3.28082	A_JCVI_18353	AT3G53130.1	37.2725	36.7756	A_JCVI_844	AT3G53130.1	16.7657	22.5761
GSBRNA2T00098961001	BnaA07g18110D	A07	14907325	14913921	AT3G59020.1	ARM repeat superfamily protein	gi|157849752|gb|ABV89659.2|	dehydration-responsive protein-related [Brassica rapa]	Root morphology traits and phosphorus	AT3G59020.1	-	A_EV005608	AT3G59020.1	0.229568	0.596918	A_EV058343	AT3G59020.1	2.53121	2.06032	A_EV122774	AT3G59020.1	0.545406	1.22906	A_JCVI_28678	AT3G59020.1	6.97591	4.97437
GSBRNA2T00099075001	BnaA07g19140D	A07	15445122	15446183	AT3G62100.1	indole-3-acetic acid inducible 30 (IAA30)	gi|297821108|ref|XP_002878437.1|	indoleacetic acid-induced protein 30 [Arabidopsis lyrata subsp. lyrata] &gt;gi|297324275|gb|EFH54696.1| indoleacetic acid-induced protein 30 [Arabidopsis lyrata subsp. lyrata]	Root morphology traits and phosphorus	AT3G62100.1	-	A_EE541601	AT3G62100.1	0.116078	0.241459	A_JCVI_16585	AT3G62100.1	0.082951	0.0862749
GSBRNA2T00099244001	BnaA07g20650D	A07	16126336	16129912	AT1G78240.2	TUMOROUS SHOOT DEVELOPMENT 2 (TSD2)	gi|157849752|gb|ABV89659.1|	dehydration-responsive protein-related [Brassica rapa]	Root morphology traits and phosphorus	AT1G78240.2	-	-
GSBRNA2T00099262001	BnaA07g20790D	A07	16214446	16216537	AT1G77850.1	auxin response factor 17 (ARF17)		dehydration-responsive protein-related [Brassica rapa]	Root morphology traits and phosphorus	AT1G77850.1	-	A_EV155404	AT1G77850.1	0.187476	0.097494	A_EX132693	AT1G77850.1	0	0	A_JCVI_19840	AT1G77850.1	0.0904447	0.658482	A_JCVI_38580	AT1G77850.1	2.67346	1.13283	A_JCVI_41355	AT1G77850.1	0	0.116237
GSBRNA2T00126741001	BnaA08g10430D	A08	9685695	9687270	AT4G22690.1	cytochrome P450, family 706, subfamily A, polypeptide 1 (CYP706A1)	gi|2827546|emb|CAA16554.1|	cytochrome P450 like protein [Arabidopsis thaliana] &gt;gi|7269115|emb|CAB79224.1| cytochrome P450 like protein [Arabidopsis thaliana]	Glucosinolate content	AT4G22690.1	-	A_AT000939	AT4G22690.1	0	0	A_JCVI_11703	AT4G22690.1	0.197925	0.32937	A_JCVI_1241	AT4G22690.1	15.0641	20.9972	A_JCVI_3629	AT4G22690.1	7.55942	8.91531	A_JCVI_8640	AT4G22690.1	10.6571	9.363
GSBRNA2T00126652001	BnaA08g11130D	A08	10187700	10189221	AT4G34520.1	3-ketoacyl-CoA synthase 18 (KCS18)	gi|62001813|gb|AAX58619.1|	beta-ketoacyl-CoA synthase [Brassica napus] &gt;gi|284443781|gb|ADB85630.1| FAE1 [Brassica napus]	Erucic acid content of seed	AT4G34520.1	-	A_JCVI_22797	AT4G34520.1	0	0
GSBRNA2T00021899001	BnaA08g12300D	A08	10967539	10969834	AT4G31940.1	cytochrome P450, family 82, subfamily C, polypeptide 4 (CYP82C4)	gi|297802840|ref|XP_002869304.1|	CYP82C4 [Arabidopsis lyrata subsp. lyrata] &gt;gi|297315140|gb|EFH45563.1| CYP82C4 [Arabidopsis lyrata subsp. lyrata]	Glucosinolate content	AT4G31940.1	-	A_EV121702	AT4G31940.1	0	0
GSBRNA2T00018483001	BnaA09g01260D	A09	691113	693531	AT4G03050.2	AOP3	gi|198286480|gb|ACH85902.1|	GSL-ALK copy 2 [Brassica juncea] &gt;gi|198286482|gb|ACH85903.1| GSL-ALK copy 2 [Brassica juncea]	Glucosinolate content	AT4G03050.2	-	-
GSBRNA2T00018485001	BnaA09g01280D	A09	697142	701385	AT4G03070.1	AOP1	gi|16118889|gb|AAL14645.1|AF417857_1	AOP1 [Arabidopsis lyrata] &gt;gi|16118984|gb|AAL14690.1| 2-oxoglutarate-dependent dioxygenase [Arabidopsis lyrata]	Glucosinolate content	AT4G03070.1	-	A_ES901517	AT4G03070.1	0	0.0870765	A_ES909518	AT4G03070.1	0	0	A_JCVI_24139	AT4G03070.1	0.118171	0.675985	A_JCVI_31233	AT4G03070.1	0	0	A_JCVI_31713	AT4G03070.1	0.0636788	0.331152	A_JCVI_36433	AT4G03070.1	0	0	A_JCVI_40366	AT4G03070.1	0	0	A_JCVI_5015	AT4G03070.1	0	0.108814
GSBRNA2T00091321001	BnaA09g01800D	A09	933569	933870	AT3G26125.1	cytochrome P450, family 86, subfamily C, polypeptide 2 (CYP86C2)	gi|297814856|ref|XP_002875311.1|	CYP86C2 [Arabidopsis lyrata subsp. lyrata] &gt;gi|297321149|gb|EFH51570.1| CYP86C2 [Arabidopsis lyrata subsp. lyrata]	Glucosinolate content	AT3G26125.1	-	A_JCVI_25515	AT3G26125.1	0.0625733	0.325403	A_JCVI_7322	AT3G26125.1	0.529384	0.45883
GSBRNA2T00009878001	BnaA09g02110D	A09	1040083	1041270	AT3G27660.1	oleosin 4 (OLEO4)	gi|257096654|sp|C3S7F1.1|OLES2_BRANA	RecName: Full=Oleosin S2-2 &gt;gi|196122062|gb|ACG69506.1| oleosin S2-2 [Brassica napus]	Oil content	AT3G27660.1	-	A_JCVI_21322	AT3G27660.1	0	0	A_JCVI_6603	AT3G27660.1	0.0899931	0
GSBRNA2T00150291001	BnaA10g02480D	A10	1280218	1283567	AT1G04220.1	3-ketoacyl-CoA synthase 2 (KCS2)	gi|15219676|ref|NP_171918.1|	3-ketoacyl-CoA synthase 2 [Arabidopsis thaliana] &gt;gi|114149942|sp|Q5XEP9.2|KCS17_ARATH RecName: Full=3-ketoacyl-CoA synthase 17; Short=KCS-17; AltName: Full=Very long-chain fatty acid condensing enzyme 17; Short=VLCFA condensing enzyme 17 &gt;gi|3142289|gb|AAC16740.1| Strong similarity to beta-keto-Coa synthase gb|U37088 from Simmondsia chinensis [Arabidopsis thaliana] &gt;gi|332189550|gb|AEE2…	Oil content	AT1G04220.1	-	A_DN962258	AT1G04220.1	0	0	A_JCVI_33062	AT1G04220.1	27.9677	25.7103	A_JCVI_39679	AT1G04220.1	0	0
GSBRNA2T00150282001	BnaA10g02550D	A10	1355923	1358792	AT1G04400.1	cryptochrome 2 (CRY2)	gi|315439454|gb|ADU19845.1|	cryptochrome 2b [Brassica napus] &gt;gi|327082233|gb|AEA29691.1| cryptochrome 2b [Brassica napus]	Flowering time	AT1G04400.1	-	-
GSBRNA2T00035353001	BnaC01g23810D	C01	17610396	17615249	AT3G50660.1	DWARF 4 (DWF4)	gi|312281505|dbj|BAJ33618.1|	unnamed protein product [Thellungiella halophila]	Glucosinolate content	AT3G50660.1	-	A_ES981427	AT3G50660.1	2.05956	1.07104	A_EV020283	AT3G50660.1	0.731291	3.04238	A_EV155473	AT3G50660.1	0.511237	1.16979	A_JCVI_22136	AT3G50660.1	5.03333	5.09479
GSBRNA2T00024032001	BnaC01g24090D	C01	18579169	18581061	AT5G23010.1	methylthioalkylmalate synthase 1 (MAM1)	gi|98985842|emb|CAJ55506.1|	methylthioalkylmalate synthase a [Arabidopsis lyrata subsp. petraea]	Glucosinolate content	AT5G23010.1	-	A_DY009740	AT5G23010.1	0	0	A_EE401951	AT5G23010.1	0	0	A_ES917650	AT5G23010.1	0.114784	0	A_EX059080	AT5G23010.1	0.212638	0	A_JCVI_30455	AT5G23010.1	0.0672429	0
GSBRNA2T00125949001	BnaC01g25520D	C01	21297840	21299412	AT3G48300.1	cytochrome P450, family 71, subfamily A, polypeptide 23 (CYP71A23)	gi|297816022|ref|XP_002875894.1|	predicted protein [Arabidopsis lyrata subsp. lyrata] &gt;gi|297321732|gb|EFH52153.1| predicted protein [Arabidopsis lyrata subsp. lyrata]	Glucosinolate content	AT3G48300.1	-	A_CD829521	AT3G48300.1	0	0	A_CN731885	AT3G48300.1	0.114602	0	A_DY025805	AT3G48300.1	9.36036	17.5639	A_JCVI_5528	AT3G48300.1	0.461488	0
GSBRNA2T00078591001	BnaC02g01760D	C02	766866	768178	AT5G07010.1	sulfotransferase 2A (ST2A)	gi|18415376|ref|NP_568177.1|	sulfotransferase 2A [Arabidopsis thaliana] &gt;gi|75153823|sp|Q8L5A7.1|SOT15_ARATH RecName: Full=Cytosolic sulfotransferase 15; Short=AtSOT15; AltName: Full=Sulfotransferase 2a; Short=AtST2a &gt;gi|20466686|gb|AAM20660.1| steroid sulfotransferase-like protein [Arabidopsis thaliana] &gt;gi|21537216|gb|AAM61557.1| steroid sulfotransferase-like protein [Arabidopsis thaliana] &gt;gi|31711860|gb|AAP68…	Oil content	AT5G07010.1	-	A_EV130773	AT5G07010.1	1.77086	0.325027	A_EV145186	AT5G07010.1	0	0	A_EX108375	AT5G07010.1	0.60648	0.0901116	A_JCVI_12227	AT5G07010.1	0	0	A_JCVI_4899	AT5G07010.1	0	0
GSBRNA2T00078668001	BnaC02g02400D	C02	1061955	1064521	AT5G05260.1	cytochrome p450 79a2 (CYP79A2)	gi|237682414|gb|ACR10256.1|	cytochrome P450 79a2 [Brassica rapa subsp. pekinensis]	Oil content	AT5G05260.1	-	A_EV036453	AT5G05260.1	0	0
GSBRNA2T00078696001	BnaC02g02670D	C02	1174330	1175872	AT5G04530.1	3-ketoacyl-CoA synthase 19 (KCS19)	gi|297810541|ref|XP_002873154.1|	beta-ketoacyl-CoA synthase family protein [Arabidopsis lyrata subsp. lyrata] &gt;gi|297318991|gb|EFH49413.1| beta-ketoacyl-CoA synthase family protein [Arabidopsis lyrata subsp. lyrata]	Oil content	AT5G04530.1	-	A_CD819016	AT5G04530.1	0	0	A_EV159434	AT5G04530.1	1.24762	0	A_JCVI_11221	AT5G04530.1	12.6016	0	A_JCVI_25908	AT5G04530.1	0	0	A_JCVI_28044	AT5G04530.1	0	0	A_JCVI_33754	AT5G04530.1	18.5518	0
GSBRNA2T00137130001	BnaC02g21960D	C02	18795373	18795541	AT3G26290.1	cytochrome P450, family 71, subfamily B, polypeptide 26 (CYP71B26)	gi|15231537|ref|NP_189260.1|	cytochrome P450 71B26 [Arabidopsis thaliana] &gt;gi|13878380|sp|Q9LTL0.1|C71BQ_ARATH RecName: Full=Cytochrome P450 71B26 &gt;gi|11994450|dbj|BAB02452.1| cytochrome P450 [Arabidopsis thaliana] &gt;gi|22136028|gb|AAM91596.1| cytochrome P450, putative [Arabidopsis thaliana] &gt;gi|31711908|gb|AAP68310.1| At3g26290 [Arabidopsis thaliana] &gt;gi|332643621|gb|AEE77142.1| cytochrome P450 71B26 [Arabidop…	Glucosinolate content	AT3G26290.1	Y/C;C/M;A/M;W/A;G/S;C/M;S/C;G/K;G/R;R/A;W/T	A_EX052330	AT3G26290.1	10.1412	4.181	A_EX125578	AT3G26290.1	2.43764	4.16516	A_JCVI_32582	AT3G26290.1	6.76327	10.9521	A_JCVI_4773	AT3G26290.1	75.9119	58.4807	A_JCVI_8225	AT3G26290.1	58.8331	35.7185	A_JCVI_8274	AT3G26290.1	14.0341	15.8405
GSBRNA2T00074758001	BnaC02g22660D	C02	19711456	19717091	AT1G74110.1	cytochrome P450, family 78, subfamily A, polypeptide 10 (CYP78A10)	gi|15221132|ref|NP_177551.1|	cytochrome P450, family 78, subfamily A, polypeptide 10 [Arabidopsis thaliana] &gt;gi|12325138|gb|AAG52514.1|AC016662_8 putative cytochrome P-450; 4810-6511 [Arabidopsis thaliana] &gt;gi|91806081|gb|ABE65769.1| cytochrome P450 family protein [Arabidopsis thaliana] &gt;gi|332197430|gb|AEE35551.1| cytochrome P450, family 78, subfamily A, polypeptide 10 [Arabidopsis thaliana]	Glucosinolate content	AT1G74110.1	-	A_EE557855	AT1G74110.1	0	0
GSBRNA2T00012391001	BnaC02g24420D	C02	21677925	21683751	AT1G47620.1	cytochrome P450, family 96, subfamily A, polypeptide 8 (CYP96A8)	gi|297852362|ref|XP_002894062.1|	CYP96A8 [Arabidopsis lyrata subsp. lyrata] &gt;gi|297339904|gb|EFH70321.1| CYP96A8 [Arabidopsis lyrata subsp. lyrata]	Glucosinolate content	AT1G47620.1	-	-
GSBRNA2T00090112001	BnaC02g34230D	C02	36597273	36598235	AT1G05160.1	cytochrome P450, family 88, subfamily A, polypeptide 3 (CYP88A3)	gi|297848778|ref|XP_002892270.1|	ent-kaurenoic acid hydroxylase 1 [Arabidopsis lyrata subsp. lyrata] &gt;gi|297338112|gb|EFH68529.1| ent-kaurenoic acid hydroxylase 1 [Arabidopsis lyrata subsp. lyrata]	Glucosinolate content	AT1G05160.1	-	A_EE470989	AT1G05160.1	0	0	A_JCVI_12745	AT1G05160.1	0.783026	1.38927
GSBRNA2T00108405001	BnaC02g35660D	C02	38444417	38447438	AT1G28430.1	cytochrome P450, family 705, subfamily A, polypeptide 24 (CYP705A24)	gi|297851300|ref|XP_002893531.1|	CYP705A24 [Arabidopsis lyrata subsp. lyrata] &gt;gi|297339373|gb|EFH69790.1| CYP705A24 [Arabidopsis lyrata subsp. lyrata]	Glucosinolate content	AT1G28430.1	-	A_EX016545	AT1G28430.1	0	0	A_JCVI_17488	AT1G28430.1	0	0
GSBRNA2T00108349001	BnaC02g35940D	C02	38809787	38811530	AT3G26170.1	cytochrome P450, family 71, subfamily B, polypeptide 19 (CYP71B19)	gi|297818138|ref|XP_002876952.1|	CYP71B19 [Arabidopsis lyrata subsp. lyrata] &gt;gi|297322790|gb|EFH53211.1| CYP71B19 [Arabidopsis lyrata subsp. lyrata]	Glucosinolate content	AT3G26170.1	-	A_AM388966	AT3G26170.1	0	0	A_EE407287	AT3G26170.1	0	0	A_JCVI_18851	AT3G26170.1	0.086071	0.358079
GSBRNA2T00108343001	BnaC02g35960D	C02	38859387	38861096	AT3G26200.1	cytochrome P450, family 71, subfamily B, polypeptide 22 (CYP71B22)	gi|297814858|ref|XP_002875312.1|	CYP71B22 [Arabidopsis lyrata subsp. lyrata] &gt;gi|297321150|gb|EFH51571.1| CYP71B22 [Arabidopsis lyrata subsp. lyrata]	Glucosinolate content	AT3G26200.1	-	A_JCVI_14696	AT3G26200.1	1.21859	1.75489	A_JCVI_15156	AT3G26200.1	1.23791	4.95197	A_JCVI_24359	AT3G26200.1	3.68614	8.41315
GSBRNA2T00108341001	BnaC02g35980D	C02	38875182	38877249	AT3G26210.1	cytochrome P450, family 71, subfamily B, polypeptide 23 (CYP71B23)	gi|297818142|ref|XP_002876954.1|	CYP71B23 [Arabidopsis lyrata subsp. lyrata] &gt;gi|297322792|gb|EFH53213.1| CYP71B23 [Arabidopsis lyrata subsp. lyrata]	Glucosinolate content	AT3G26210.1	-	A_EE568125	AT3G26210.1	0	0	A_JCVI_1712	AT3G26210.1	5.2333	6.05753	A_JCVI_5209	AT3G26210.1	3.55143	9.98307
GSBRNA2T00108339001	BnaC02g35990D	C02	38878753	38881058	AT3G26220.1	cytochrome P450, family 71, subfamily B, polypeptide 3 (CYP71B3)	gi|15231528|ref|NP_189254.1|	cytochrome P450 71B24 [Arabidopsis thaliana] &gt;gi|13878382|sp|Q9LTL8.1|C71BO_ARATH RecName: Full=Cytochrome P450 71B24 &gt;gi|11994442|dbj|BAB02444.1| cytochrome P450 [Arabidopsis thaliana] &gt;gi|110741909|dbj|BAE98896.1| putative cytochrome P450 [Arabidopsis thaliana] &gt;gi|332643615|gb|AEE77136.1| cytochrome P450 71B24 [Arabidopsis thaliana]	Glucosinolate content	AT3G26220.1	-	A_DN961108	AT3G26220.1	17.8746	11.5812	A_EV041638	AT3G26220.1	14.2563	18.0645
GSBRNA2T00108334001	BnaC02g36030D	C02	38996953	39000044	AT1G58260.1	cytochrome p450 79c2 (CYP79C2)	gi|30696238|ref|NP_176122.2|	cytochrome p450 79c2 [Arabidopsis thaliana] &gt;gi|8979947|gb|AAF82261.1|AC008051_12 Strong similarity to N-hydroxylating multifunctional cytochrome P-450 (CYP79) from Sorghum bicolor gb|U32624 and contains a Cytochrome P450 PF|00067 domain [Arabidopsis thaliana] &gt;gi|12321833|gb|AAG50952.1|AC073943_2 cytochrome P450, putative [Arabidopsis thaliana] &gt;gi|332195404|gb|AEE33525.1| cytochrome p4…	Glucosinolate content	AT1G58260.1	-	-
GSBRNA2T00108331001	BnaC02g36040D	C02	39013471	39015411	AT3G26330.1	cytochrome P450, family 71, subfamily B, polypeptide 37 (CYP71B37)	gi|297818162|ref|XP_002876964.1|	CYP71B37 [Arabidopsis lyrata subsp. lyrata] &gt;gi|297322802|gb|EFH53223.1| CYP71B37 [Arabidopsis lyrata subsp. lyrata]	Glucosinolate content	AT3G26330.1	-	A_EV114804	AT3G26330.1	0.168422	0.350341	A_JCVI_13505	AT3G26330.1	0.280121	0.485576
GSBRNA2T00117528001	BnaC02g37030D	C02	40002668	40003899	AT3G27660.1	oleosin 4 (OLEO4)	gi|196122056|gb|ACG69503.1|	oleosin S2-1 [Brassica napus]	Oil content	AT3G27660.1	-	A_JCVI_21322	AT3G27660.1	0	0	A_JCVI_6603	AT3G27660.1	0.0899931	0
GSBRNA2T00120710001	BnaC02g38400D	C02	41387955	41389561	AT5G48180.1	nitrile specifier protein 5 (NSP5)	gi|297795465|ref|XP_002865617.1|	kelch repeat-containing protein [Arabidopsis lyrata subsp. lyrata] &gt;gi|297311452|gb|EFH41876.1| kelch repeat-containing protein [Arabidopsis lyrata subsp. lyrata]	Oil content	AT5G48180.1	Y/T;A/R	A_CB331911	AT5G48180.1	0	0	A_JCVI_15826	AT5G48180.1	0	0	A_JCVI_254	AT5G48180.1	8.29497	12.455
GSBRNA2T00120645001	BnaC02g38810D	C02	41788067	41789007	AT5G48890.1	C2H2-like zinc finger protein	gi|15239730|ref|NP_199700.1|	protein LATE FLOWERING [Arabidopsis thaliana] &gt;gi|9758888|dbj|BAB09442.1| unnamed protein product [Arabidopsis thaliana] &gt;gi|332008356|gb|AED95739.1| protein LATE FLOWERING [Arabidopsis thaliana]	Flowering time	AT5G48890.1	-	A_DY012393	AT5G48890.1	0	0	A_JCVI_24059	AT5G48890.1	0	0	A_JCVI_34919	AT5G48890.1	0	0	A_JCVI_7742	AT5G48890.1	0.117593	0	A_JCVI_8486	AT5G48890.1	0	0	A_JCVI_9609	AT5G48890.1	0.118365	0
GSBRNA2T00028808001	BnaC02g40130D	C02	42973841	42975606	AT5G26000.1	thioglucoside glucohydrolase 1 (TGG1)	gi|310781306|gb|ADP24127.1|	myrosinase 2 [Brassica napus]	Glucosinolate content	AT5G26000.1	-	A_JCVI_14283	AT5G26000.1	1.24284	2.21595	A_JCVI_1629	AT5G26000.1	78.8866	81.1633	A_JCVI_18277	AT5G26000.1	57.4198	34.2864	A_JCVI_20363	AT5G26000.1	215.48	149.099	A_JCVI_29722	AT5G26000.1	0	0.225822	A_JCVI_3199	AT5G26000.1	155.85	182.566
GSBRNA2T00071732001	BnaC02g41790D	C02	44598026	44600079	AT5G23010.1	methylthioalkylmalate synthase 1 (MAM1)	gi|53983011|gb|AAV25874.1|	2-isopropylmalate synthase [Brassica oleracea]	Glucosinolate content	AT5G23010.1	-	A_DY009740	AT5G23010.1	0	0	A_EE401951	AT5G23010.1	0	0	A_ES917650	AT5G23010.1	0.114784	0	A_EX059080	AT5G23010.1	0.212638	0	A_JCVI_30455	AT5G23010.1	0.0672429	0
GSBRNA2T00140335001	BnaC03g05900D	C03	2863322	2867937	AT5G13480.1	FY	gi|79512802|ref|NP_196852.3|	Flowering time control protein FY [Arabidopsis thaliana] &gt;gi|75324328|sp|Q6NLV4.1|FY_ARATH RecName: Full=Flowering time control protein FY &gt;gi|45773816|gb|AAS76712.1| At5g13480 [Arabidopsis thaliana] &gt;gi|332004516|gb|AED91899.1| Flowering time control protein FY [Arabidopsis thaliana]	Flowering time	AT5G13480.1	-	A_EE524838	AT5G13480.1	0.379392	0.131531	A_EX036268	AT5G13480.1	2.20948	1.14901	A_JCVI_25877	AT5G13480.1	2.18991	0.949024	A_JCVI_26973	AT5G13480.1	2.09955	1.31714	A_JCVI_31844	AT5G13480.1	4.93399	2.25294
GSBRNA2T00140392001	BnaC03g06370D	C03	3083511	3086322	AT5G14250.1	CONSTITUTIVE PHOTOMORPHOGENIC 13 (COP13)	gi|18417330|ref|NP_568296.1|	COP9 signalosome complex subunit 3 [Arabidopsis thaliana] &gt;gi|55976552|sp|Q8W575.2|CSN3_ARATH RecName: Full=COP9 signalosome complex subunit 3; Short=Signalosome subunit 3; AltName: Full=Protein FUSCA 11 &gt;gi|18056657|gb|AAL58102.1|AF395059_1 CSN complex subunit 3 [Arabidopsis thaliana] &gt;gi|14388969|gb|AAK61872.1| COP9 signalosome subunit 3 [Arabidopsis thaliana] &gt;gi|14388971|gb|AAK618…	Flowering time	AT5G14250.1	-	A_CV432485	AT5G14250.1	0	0	A_EX111945	AT5G14250.1	1.08769	1.54265	A_JCVI_12684	AT5G14250.1	4.49976	3.02828	A_JCVI_4599	AT5G14250.1	1.48386	1.05596	A_JCVI_9621	AT5G14250.1	1.79242	0.856545
GSBRNA2T00060717001	BnaC03g13070D	C03	6264511	6266815	AT5G57220.1	cytochrome P450, family 81, subfamily F, polypeptide 2 (CYP81F2)	gi|229611275|emb|CAR63886.1|	cytochrome P450 monooxygenase [Arabidopsis thaliana]	Protein content	AT5G57220.1	-	A_AM388472	AT5G57220.1	0	0	A_AT000809	AT5G57220.1	0	0	A_EV152669	AT5G57220.1	0	0	A_EV166394	AT5G57220.1	0	0	A_JCVI_18417	AT5G57220.1	0	0	A_JCVI_24252	AT5G57220.1	0	0	A_JCVI_32659	AT5G57220.1	0	0	A_JCVI_32673	AT5G57220.1	0	0
GSBRNA2T00123817001	BnaC03g39290D	C03	24277800	24284445	AT3G15820.1	REDUCED OLEATE DESATURATION 1 (ROD1)	gi|18400910|ref|NP_566527.1|	phosphatidylcholine:diacylglycerol cholinephosphotransferase [Arabidopsis thaliana] &gt;gi|75274406|sp|Q9LVZ7.1|PDCT1_ARATH RecName: Full=Phosphatidylcholine:diacylglycerol cholinephosphotransferase 1; Short=AtPDCT1; AltName: Full=Protein REDUCED OLEATE DESATURATION 1 &gt;gi|11994354|dbj|BAB02313.1| unnamed protein product [Arabidopsis thaliana] &gt;gi|21554290|gb|AAM63365.1| unknown [Arabidopsis…	Erucic acid content of seed	AT3G15820.1	-	A_EV103879	AT3G15820.1	0	0	A_EV214936	AT3G15820.1	4.38688	4.87376	A_JCVI_30684	AT3G15820.1	5.51501	7.01816	A_JCVI_40557	AT3G15820.1	0	0
GSBRNA2T00124004001	BnaC03g40520D	C03	25478826	25479324	AT3G18570.1	Oleosin family protein	gi|15229674|ref|NP_188487.1|	Oleosin family protein [Arabidopsis thaliana] &gt;gi|9294318|dbj|BAB02215.1| unnamed protein product [Arabidopsis thaliana] &gt;gi|28393393|gb|AAO42120.1| putative oleosin [Arabidopsis thaliana] &gt;gi|28827294|gb|AAO50491.1| putative oleosin [Arabidopsis thaliana] &gt;gi|332642597|gb|AEE76118.1| Oleosin family protein [Arabidopsis thaliana]	Erucic acid content of seed	AT3G18570.1	-	A_JCVI_15231	AT3G18570.1	0	0	A_JCVI_4454	AT3G18570.1	0	0
GSBRNA2T00021379001	BnaC03g41000D	C03	25906448	25907783	AT3G19420.1	PTEN 2 (PEN2)	gi|15230379|ref|NP_188573.1|	phosphatase PTEN2 [Arabidopsis thaliana] &gt;gi|11994464|dbj|BAB02466.1| tyrosine phosphatase-like protein [Arabidopsis thaliana] &gt;gi|17979063|gb|AAL49799.1| putative tyrosine phosphatase [Arabidopsis thaliana] &gt;gi|332642717|gb|AEE76238.1| protein phosphatase and tensin homolog deleted on chromosome ten 2A [Arabidopsis thaliana]	Erucic acid content of seed	AT3G19420.1	C/Y;S/G;G/S	A_AM058083	AT3G19420.1	5.01776	7.38273	A_ES941828	AT3G19420.1	2.42301	1.76407	A_JCVI_18800	AT3G19420.1	4.74124	3.19616	A_JCVI_29148	AT3G19420.1	5.12804	5.2468	A_JCVI_33842	AT3G19420.1	3.62874	4.99819	A_JCVI_42457	AT3G19420.1	1.28069	0.888004
GSBRNA2T00095638001	BnaC03g65980D	C03	55684351	55685779	AT4G34520.1	3-ketoacyl-CoA synthase 18 (KCS18)	gi|284443787|gb|ADB85633.1|	truncated FAE1 [Brassica napus]	Erucic acid content of seed	AT4G34520.1	-	A_JCVI_22797	AT4G34520.1	0	0
GSBRNA2T00002277001	BnaC04g02920D	C04	2066378	2078825	AT2G43410.4	FPA	gi|61661314|gb|AAX51263.1|	FPA [Arabidopsis thaliana]	Oil content	AT2G43410.4	-	-
GSBRNA2T00087923001	BnaC04g03780D	C04	2779236	2781568	AT2G44490.1	PENETRATION 2 (PEN2)	gi|312283139|dbj|BAJ34435.1|	unnamed protein product [Thellungiella halophila]	Oil content	AT2G44490.1	-	A_JCVI_6267	AT2G44490.1	10.8221	14.975	A_JCVI_9119	AT2G44490.1	6.69637	6.71888
GSBRNA2T00149901001	BnaC04g35880D	C04	37428286	37432998	AT2G23380.1	CURLY LEAF (CLF)	gi|15227824|ref|NP_179919.1|	histone-lysine N-methyltransferase CLF [Arabidopsis thaliana] &gt;gi|30912630|sp|P93831.2|CLF_ARATH RecName: Full=Histone-lysine N-methyltransferase CLF; AltName: Full=Polycomb group protein CURLY LEAF; AltName: Full=Protein INCURVATA 1; AltName: Full=Protein SET DOMAIN GROUP 1; AltName: Full=Protein photoperiod insensitive flowering &gt;gi|3242729|gb|AAC23781.1| curly leaf protein (polycomb-grou…	Flowering time	AT2G23380.1	-	A_EE449610	AT2G23380.1	4.90847	2.33379	A_JCVI_23329	AT2G23380.1	3.53415	2.02801	A_JCVI_27391	AT2G23380.1	11.2491	5.42875
GSBRNA2T00060034001	BnaC04g37230D	C04	38676218	38677485	AT2G24790.1	CONSTANS-like 3 (COL3)	gi|3341723|gb|AAC35496.1|	CONSTANS-like 1 protein [Raphanus sativus]	Flowering time	AT2G24790.1	R/A;C/T	A_CB686270	AT2G24790.1	1.84087	8.36391	A_EV137358	AT2G24790.1	2.72588	1.68006	A_JCVI_32072	AT2G24790.1	5.67499	3.39073	A_JCVI_797	AT2G24790.1	29.3054	28.3776
GSBRNA2T00002759001	BnaC05g02520D	C05	1230795	1234120	AT1G04400.1	cryptochrome 2 (CRY2)	gi|315439454|gb|ADU19845.1|	cryptochrome 2b [Brassica napus] &gt;gi|327082233|gb|AEA29691.1| cryptochrome 2b [Brassica napus]	Flowering time	AT1G04400.1	-	-
GSBRNA2T00100693001	BnaC05g05280D	C05	2567867	2570307	AT1G07570.1	APK1A	gi|15222437|ref|NP_172237.1|	protein kinase APK1A [Arabidopsis thaliana] &gt;gi|42571375|ref|NP_973778.1| protein kinase APK1A [Arabidopsis thaliana] &gt;gi|1168470|sp|Q06548.1|APK1A_ARATH RecName: Full=Protein kinase APK1A, chloroplastic; Flags: Precursor &gt;gi|217829|dbj|BAA02092.1| tyrosine-serine-threonine kinase [Arabidopsis thaliana] &gt;gi|28393320|gb|AAO42086.1| putative protein kinase APK1A [Arabidopsis thaliana] &…	Oil content	AT1G07570.1	-	-
GSBRNA2T00100685001	BnaC05g05320D	C05	2588273	2589614	AT1G07640.3	OBP2	gi|79317183|ref|NP_001030988.1|	DOF transcription factor OBP2 [Arabidopsis thaliana] &gt;gi|8439908|gb|AAF75094.1|AC007583_30 Strong similarity to zinc finger protein OBP2 from Arabidopsis thaliana gb|AF155816. EST gb|N65215 comes from this gene [Arabidopsis thaliana] &gt;gi|332190033|gb|AEE28154.1| Dof zinc finger protein DOF1.1 [Arabidopsis thaliana]	Oil content	AT1G07640.3	-	A_EV042571	AT1G07640.3	0.214857	0.446932	A_EV126172	AT1G07640.3	3.19957	2.93627	A_EV215478	AT1G07640.3	0.0880152	0	A_JCVI_32569	AT1G07640.3	2.49678	2.51306
GSBRNA2T00100408001	BnaC05g07430D	C05	3707458	3708274	AT1G09950.1	RESPONSE TO ABA AND SALT 1 (RAS1)	gi|18406255|ref|NP_564730.1|	protein ZW2 [Arabidopsis thaliana] &gt;gi|8979941|gb|AAF82255.1|AC008051_6 Identical to gene ZW2 from Arabidopsis thaliana gb|AB028196 [Arabidopsis thaliana] &gt;gi|6520154|dbj|BAA87938.1| ZW2 [Arabidopsis thaliana] &gt;gi|94442517|gb|ABF19046.1| At1g58330 [Arabidopsis thaliana] &gt;gi|332195415|gb|AEE33536.1| transcription factor-like protein [Arabidopsis thaliana]	primary root length_LP	AT1G09950.1	-	A_EX100533	AT1G09950.1	0	0	A_EX132326	AT1G09950.1	0	0
GSBRNA2T00100400001	BnaC05g07470D	C05	3778319	3786172	AT1G10130.1	endoplasmic reticulum-type calcium-transporting ATPase 3 (ECA3)	gi|297843820|ref|XP_002889791.1|	Ca2+-ATPase [Arabidopsis lyrata subsp. lyrata] &gt;gi|297335633|gb|EFH66050.1| Ca2+-ATPase [Arabidopsis lyrata subsp. lyrata]	primary root length_LP	AT1G10130.1	-	A_EE517905	AT1G10130.1	4.70615	4.17842	A_ES978385	AT1G10130.1	0	0.378651	A_EV021679	AT1G10130.1	2.65091	2.22692	A_EV043274	AT1G10130.1	5.09147	4.45935	A_JCVI_17659	AT1G10130.1	0.103125	0	A_JCVI_32981	AT1G10130.1	1.61308	0.524286	A_JCVI_38104	AT1G10130.1	1.27961	1.88541
GSBRNA2T00065023001	BnaC05g07950D	C05	4047865	4049720	AT1G59640.1	BIG PETAL UB (BPEub)	gi|21592490|gb|AAM64440.1|	unknown [Arabidopsis thaliana]	primary root length_LP	AT1G59640.1	-	A_EV092381	AT1G59640.1	0.120341	0	A_EV092456	AT1G59640.1	3.41501	1.43994	A_JCVI_12119	AT1G59640.1	0.122801	0.255444
GSBRNA2T00008920001	BnaC05g08910D	C05	4757959	4759618	AT1G13300.1	HYPERSENSITIVITY TO LOW PI-ELICITED PRIMARY ROOT SHORTENING 1 (HRS1)	gi|297844236|ref|XP_002889999.1|	myb family transcription factor [Arabidopsis lyrata subsp. lyrata] &gt;gi|297335841|gb|EFH66258.1| myb family transcription factor [Arabidopsis lyrata subsp. lyrata]	primary root length_LP	AT1G13300.1	-	A_EX108697	AT1G13300.1	0	0	A_JCVI_33669	AT1G13300.1	0	0
GSBRNA2T00044617001	BnaC05g09540D	C05	5162476	5165157	AT1G12290.1	Disease resistance protein (CC-NBS-LRR class) family	gi|15221280|ref|NP_172693.1|	CC-NBS-LRR class disease resistance protein [Arabidopsis thaliana] &gt;gi|46395648|sp|P60839.1|DRL2_ARATH RecName: Full=Probable disease resistance protein At1g12290 &gt;gi|332190741|gb|AEE28862.1| CC-NBS-LRR class disease resistance protein [Arabidopsis thaliana]	Root morphology traits and phosphorus	AT1G12290.1	-	A_EV189814	AT1G12290.1	0.945714	0.983609
GSBRNA2T00044616001	BnaC05g09550D	C05	5170495	5173305	AT1G12290.1	Disease resistance protein (CC-NBS-LRR class) family	gi|6633843|gb|AAF19702.1|AC008047_9	F2K11.27 [Arabidopsis thaliana]	primary root length_LP	AT1G12290.1	-	A_EV189814	AT1G12290.1	0.945714	0.983609
GSBRNA2T00044578001	BnaC05g09790D	C05	5479395	5481256	AT1G11920.1	Pectin lyase-like superfamily protein	gi|15221143|ref|NP_172656.1|	putative pectate lyase [Arabidopsis thaliana] &gt;gi|363548457|sp|O65388.2|PLY2_ARATH RecName: Full=Putative pectate lyase 2; Flags: Precursor &gt;gi|332190694|gb|AEE28815.1| putative pectate lyase [Arabidopsis thaliana]	Root morphology traits and phosphorus	AT1G11920.1	-	-
GSBRNA2T00062008001	BnaC05g09980D	C05	5540803	5541421	AT2G04032.1	zinc transporter 7 precursor (ZIP7)	gi|15228062|ref|NP_178488.1|	zinc transporter 7 [Arabidopsis thaliana] &gt;gi|37090227|sp|Q8W246.1|ZIP7_ARATH RecName: Full=Zinc transporter 7; AltName: Full=ZRT/IRT-like protein 7; Flags: Precursor &gt;gi|17385788|gb|AAL38434.1|AF369911_1 putative metal transporter ZIP7 [Arabidopsis thaliana] &gt;gi|20198145|gb|AAM15429.1| putative root iron transporter protein [Arabidopsis thaliana] &gt;gi|20198168|gb|AAM15439.1| putative …	primary root length_LP	AT2G04032.1	-	-
GSBRNA2T00062022001	BnaC05g10100D	C05	5675437	5678404	AT1G13770.1	ROOT UV-B SENSITIVE 3 (RUS3)	gi|42562046|ref|NP_172832.3|	uncharacterized protein [Arabidopsis thaliana] &gt;gi|28393739|gb|AAO42280.1| unknown protein [Arabidopsis thaliana] &gt;gi|28973405|gb|AAO64027.1| unknown protein [Arabidopsis thaliana] &gt;gi|332190945|gb|AEE29066.1| uncharacterized protein AT1G13770 [Arabidopsis thaliana]	primary root length_LP	AT1G13770.1	-	A_AM394594	AT1G13770.1	0	0	A_CD828517	AT1G13770.1	0.631397	1.20394	A_EX111205	AT1G13770.1	0.541988	0.751608	A_JCVI_41150	AT1G13770.1	0.739328	0.999638
GSBRNA2T00067774001	BnaC05g10350D	C05	5923990	5925699	AT1G14080.1	fucosyltransferase 6 (FUT6)	gi|8778400|gb|AAF79408.1|AC068197_18	F16A14.28 [Arabidopsis thaliana]	Root morphology traits and phosphorus	AT1G14080.1	T/Y	A_EV108983	AT1G14080.1	0	0.362188	A_JCVI_111	AT1G14080.1	0.938505	0.638227	A_JCVI_35402	AT1G14080.1	0	0	A_JCVI_35955	AT1G14080.1	0	0
GSBRNA2T00089258001	BnaC05g13520D	C05	7805188	7810041	AT1G17360.1	COP1-interacting protein-related	gi|8778449|gb|AAF79457.1|AC022492_1	F1L3.1 [Arabidopsis thaliana]	Flowering time	AT1G17360.1	A/R;C/Y;S/G;W/T;M/C;W/A;R/A;K/G;M/R;R/G;A/W;C/Y	A_AM059028	AT1G17360.1	1.95882	1.01865	A_DY030758	AT1G17360.1	0.115891	10.0044	A_EV103017	AT1G17360.1	9.67449	15.1919	A_EV191176	AT1G17360.1	4.67805	18.0245	A_JCVI_19378	AT1G17360.1	12.4334	12.8812	A_JCVI_28205	AT1G17360.1	20.6867	9.6678
GSBRNA2T00147769001	BnaC06g37180D	C06	35348218	35351786	AT1G76430.1	phosphate transporter 1;9 (PHT1;9)	gi|15223045|ref|NP_177769.1|	putative inorganic phosphate transporter 1-9 [Arabidopsis thaliana] &gt;gi|75313014|sp|Q9S735.1|PHT19_ARATH RecName: Full=Probable inorganic phosphate transporter 1-9; Short=AtPht1;9; AltName: Full=H(+)/Pi cotransporter &gt;gi|6554476|gb|AAF16658.1|AC012394_7 putative phosphate transporter; 23587-26346 [Arabidopsis thaliana] &gt;gi|12323970|gb|AAG51941.1|AC015450_2 putative phosphate transporter;…	Root morphology traits and phosphorus	AT1G76430.1	W/A;S/C	A_EE566448	AT1G76430.1	0	0	A_EH415981	AT1G76430.1	1.05147	0.729072	A_EV033230	AT1G76430.1	0.517105	0.322695	A_JCVI_30843	AT1G76430.1	2.49427	3.50219
GSBRNA2T00112561001	BnaC07g35230D	C07	37689843	37690504	AT5G13480.2	FY	gi|334187660|ref|NP_001190302.1|	Flowering time control protein FY [Arabidopsis thaliana] &gt;gi|332004517|gb|AED91900.1| Flowering time control protein FY [Arabidopsis thaliana]	Flowering time	AT5G13480.2	-	-
GSBRNA2T00154448001	BnaC07g38990D	C07	40103301	40106755	AT4G24540.1	AGAMOUS-like 24 (AGL24)	gi|392522054|gb|AFM77897.1|	MADS-box protein AGL24 [Brassica napus]	Flowering time	AT4G24540.1	-	A_CO749530	AT4G24540.1	25.0805	32.1052	A_JCVI_35073	AT4G24540.1	0.904589	1.11724
GSBRNA2T00127927001	BnaC08g02890D	C08	2353137	2354332	AT1G49475.1	AP2/B3-like transcriptional factor family protein	gi|79583291|ref|NP_683415.2|	B3 domain-containing protein [Arabidopsis thaliana] &gt;gi|238056770|sp|Q9XIB4.2|Y1475_ARATH RecName: Full=B3 domain-containing protein At1g49475 &gt;gi|332194312|gb|AEE32433.1| B3 domain-containing protein [Arabidopsis thaliana]	Flowering time	AT1G49475.1	-	A_EV227560	AT1G49475.1	0	0.0982606	A_JCVI_22013	AT1G49475.1	0	0.0760374
GSBRNA2T00127984001	BnaC08g03140D	C08	2826378	2826801	AT1G48990.1	Oleosin family protein	gi|15222021|ref|NP_175329.1|	Oleosin-like protein [Arabidopsis thaliana] &gt;gi|7770342|gb|AAF69712.1|AC016041_17 F27J15.22 [Arabidopsis thaliana] &gt;gi|26451480|dbj|BAC42839.1| putative oleosin protein [Arabidopsis thaliana] &gt;gi|28973329|gb|AAO63989.1| putative oleosin [Arabidopsis thaliana] &gt;gi|332194257|gb|AEE32378.1| Oleosin-like protein [Arabidopsis thaliana]	Oil content	AT1G48990.1	-	A_JCVI_11048	AT1G48990.1	0	0	A_JCVI_15380	AT1G48990.1	0.104168	0.108342
GSBRNA2T00136892001	BnaC08g36720D	C08	33833535	33835618	AT1G19440.1	3-ketoacyl-CoA synthase 4 (KCS4)	gi|15223556|ref|NP_173376.1|	3-ketoacyl-CoA synthase 4 [Arabidopsis thaliana] &gt;gi|75311386|sp|Q9LN49.1|KCS4_ARATH RecName: Full=3-ketoacyl-CoA synthase 4; Short=KCS-4; AltName: Full=Very long-chain fatty acid condensing enzyme 4; Short=VLCFA condensing enzyme 4 &gt;gi|8778420|gb|AAF79428.1|AC025808_10 F18O14.21 [Arabidopsis thaliana] &gt;gi|190610070|gb|ACE79746.1| At1g19440 [Arabidopsis thaliana] &gt;gi|332191731|gb|AEE2…	Erucic acid content of seed	AT1G19440.1	C/S;G/R;R/G;C/Y;Y/C;R/A;A/R	A_ES961043	AT1G19440.1	3.38955	4.23044	A_JCVI_1430	AT1G19440.1	15.9554	19.8545	A_JCVI_32209	AT1G19440.1	3.16046	4.63796	A_JCVI_4501	AT1G19440.1	8.91226	7.70176
GSBRNA2T00136837001	BnaC08g37160D	C08	34118186	34119439	AT1G18570.1	myb domain protein 51 (MYB51)	gi|171921099|gb|ACB59198.1|	R2R3-MYB transcription family protein [Brassica oleracea]	Glucosinolate content	AT1G18570.1	A/W;T/K	A_EE441525	AT1G18570.1	3.05813	0.908762	A_EX121009	AT1G18570.1	0	0	A_EX132986	AT1G18570.1	0	0.0868747	A_JCVI_17153	AT1G18570.1	2.11515	1.23195	A_JCVI_38759	AT1G18570.1	2.84678	3.8068
GSBRNA2T00136825001	BnaC08g37250D	C08	34145262	34148627	AT1G18500.1	methylthioalkylmalate synthase-like 4 (MAML-4)	gi|171921096|gb|ACB59195.1|	2-isopropylmalate synthase [Brassica oleracea]	Glucosinolate content	AT1G18500.1	A/R;Y/C;M/C;T/W;T/Y;R/A	A_JCVI_12366	AT1G18500.1	11.354	6.45371	A_JCVI_1943	AT1G18500.1	14.4552	18.1209	A_JCVI_32420	AT1G18500.1	6.83094	7.29163	A_JCVI_42142	AT1G18500.1	8.1605	9.05333	A_JCVI_8389	AT1G18500.1	26.2864	25.7426
GSBRNA2T00136742001	BnaC08g38010D	C08	34517701	34520549	AT1G17060.1	cytochrome p450 72c1 (CYP72C1)	gi|15220009|ref|NP_173149.1|	cytochrome p450 72c1 [Arabidopsis thaliana] &gt;gi|5734759|gb|AAD50024.1|AC007651_19 Similar to Cytochrome P450 [Arabidopsis thaliana] &gt;gi|332191415|gb|AEE29536.1| cytochrome p450 72c1 [Arabidopsis thaliana]	Glucosinolate content	AT1G17060.1	-	A_EV004703	AT1G17060.1	0	0	A_EV060677	AT1G17060.1	0	0.112911	A_EV077567	AT1G17060.1	0	0	A_EV177001	AT1G17060.1	0	0	A_JCVI_21655	AT1G17060.1	0	0	A_JCVI_41772	AT1G17060.1	0	0.0542103	A_JCVI_4902	AT1G17060.1	0	0	A_JCVI_5352	AT1G17060.1	0	0
GSBRNA2T00136739001	BnaC08g38040D	C08	34525748	34529270	AT1G17060.1	cytochrome p450 72c1 (CYP72C1)	gi|342162524|sp|Q9SHG5.2|C72C1_ARATH	RecName: Full=Cytochrome P450 72C1; AltName: Full=Protein CHIBI 2; AltName: Full=Protein DWARFISH WITH LOW FERTILITY; AltName: Full=Protein SHRINK 1; AltName: Full=Protein SUPPRESSOR OF PHYB-4 PROTEIN 7	Glucosinolate content	AT1G17060.1	-	A_EV004703	AT1G17060.1	0	0	A_EV060677	AT1G17060.1	0	0.112911	A_EV077567	AT1G17060.1	0	0	A_EV177001	AT1G17060.1	0	0	A_JCVI_21655	AT1G17060.1	0	0	A_JCVI_41772	AT1G17060.1	0	0.0542103	A_JCVI_4902	AT1G17060.1	0	0	A_JCVI_5352	AT1G17060.1	0	0
GSBRNA2T00146006001	BnaC09g04200D	C09	2386028	2387828	AT5G24930.1	CONSTANS-like 4 (COL4)	gi|30689668|ref|NP_197875.2|	zinc finger protein CONSTANS-LIKE 4 [Arabidopsis thaliana] &gt;gi|332005996|gb|AED93379.1| zinc finger protein CONSTANS-LIKE 4 [Arabidopsis thaliana]	Protein content	AT5G24930.1	R/G;Y/T;S/G;A/W;G/S	A_JCVI_14792	AT5G24930.1	62.2377	157.293	A_JCVI_562	AT5G24930.1	68.2934	28.8006
GSBRNA2T00146117001	BnaC09g05060D	C09	2926999	2928131	AT5G60890.1	myb domain protein 34 (MYB34)	gi|238625807|gb|ACR48184.1|	MYB domain protein 34-1 [Brassica rapa subsp. pekinensis]	Protein content	AT5G60890.1	-	A_ES901674	AT5G60890.1	0	0.0892534	A_ES902202	AT5G60890.1	0.0987458	0.616215	A_JCVI_31655	AT5G60890.1	0	0	A_JCVI_33924	AT5G60890.1	0.102684	0	A_JCVI_39476	AT5G60890.1	9.41838	0.320123
GSBRNA2T00146148001	BnaC09g05300D	C09	3100004	3101076	AT5G61420.2	myb domain protein 28 (MYB28)	gi|444908908|dbj|BAM78214.1|	Myb transcription factor BoMyb28-2 [Brassica oleracea var. viridis]	Protein content	AT5G61420.2	-	A_EX092364	AT5G61420.2	14.1725	3.89689	A_JCVI_24441	AT5G61420.2	0.82254	0.311091	A_JCVI_40613	AT5G61420.2	1.01846	3.23666
GSBRNA2T00134850001	BnaC09g07300D	C09	4519252	4520919	AT5G67400.1	root hair specific 19 (RHS19)	gi|297797639|ref|XP_002866704.1|	peroxidase 73 [Arabidopsis lyrata subsp. lyrata] &gt;gi|297312539|gb|EFH42963.1| peroxidase 73 [Arabidopsis lyrata subsp. lyrata]	Root morphology traits and phosphorus	AT5G67400.1	-	A_CX271440	AT5G67400.1	0	0	A_JCVI_181	AT5G67400.1	0	0
GSBRNA2T00042063001	BnaC09g15720D	C09	12663426	12669467	AT1G57750.1	cytochrome P450, family 96, subfamily A, polypeptide 15 (CYP96A15)	gi|15223657|ref|NP_176086.1|	alkane hydroxylase CYP96A15 [Arabidopsis thaliana] &gt;gi|12321341|gb|AAG50737.1|AC079733_5 cytochrome P450, putative [Arabidopsis thaliana] &gt;gi|16930513|gb|AAL31942.1|AF419610_1 At1g57750/T8L23_21 [Arabidopsis thaliana] &gt;gi|20259330|gb|AAM13991.1| putative cytochrome P450 [Arabidopsis thaliana] &gt;gi|29028732|gb|AAO64745.1| At1g57750/T8L23_21 [Arabidopsis thaliana] &gt;gi|332195337|gb|AEE…	Glucosinolate content	AT1G57750.1	-	A_EV100862	AT1G57750.1	2.84544	1.87432	A_EX085395	AT1G57750.1	0.259297	0	A_JCVI_12683	AT1G57750.1	0.561697	0.486837	A_JCVI_16677	AT1G57750.1	40.8324	10.5828	A_JCVI_23363	AT1G57750.1	7.15342	2.55633	A_JCVI_2367	AT1G57750.1	104.107	49.0928	A_JCVI_25119	AT1G57750.1	26.5413	9.74912
GSBRNA2T00063105001	BnaC09g17750D	C09	14444389	14444891	AT3G20940.1	cytochrome P450, family 705, subfamily A, polypeptide 30 (CYP705A30)	gi|238479838|ref|NP_001154631.1|	cytochrome P450, family 705, subfamily A, polypeptide 28 [Arabidopsis thaliana] &gt;gi|332642922|gb|AEE76443.1| cytochrome P450, family 705, subfamily A, polypeptide 28 [Arabidopsis thaliana]	Glucosinolate content	AT3G20940.1	-	-
Note: IBD - Identity by descent
QTL - quantitative trait loci
Unigene 1 to Unigene 8 are the same gene copys in brassica napus genome.
Alleles: A = Tapidor (maternal parent); B = Ningyou 7 (paternal parent); U = Unclassified.
Codes denoting mixed base calls (IUB convention):R = G and A; Y = T and C; K = G and T; M = A and C; S = G and C; W = A and T; B = G and T and C; D = G and A and T; H = A and C and T; V = G and C and A.
The transcriptome data of Bancroft et al.(Nat. Biotech.2011, 8: 762-766) was downloaded from the NCBI website (http://www.ncbi.nlm.nih.gov/sra).
